# Supplementary material for: Causal association of juvenile idiopathic arthritis or JIA-associated uveitis and gut microbiota: a bidirectional two-sample Mendelian randomisation study
Source: Front Immunol. 2024 Jul 24;15:1356414. doi: 10.3389/fimmu.2024.1356414 (PMC11303189; doi:10.3389/fimmu.2024.1356414)
Supplement: Supplementary file 4 [file Table_1.xlsx]

## Sheet: Table description
supplement tables
Table S1. Characteristics of the data sources used in Mendelian randomization studies
Table S2. Comparison of five statistical methods
Table S3. Instrumental variables related to gut microbiota (P<1E-05)
Table S4. Steiger filtering analysis results of instrumental variables for gut microbiota in juvenile idiopathic arthritis
Table S5. Causal effects of gut microbiota on juvenile idiopathic arthritis
Table S6. Steiger filtering analysis results of instrumental variables for gut microbiota on juvenile idiopathic arthritis uveitis
Table S7. Causal effects of gut microbiota on juvenile idiopathic arthritis uveitis
Table S8. Heterogeneity analysis of Mendelian randomization analysis for the effects of gut microbiota on juvenile idiopathic arthritis
Table S9. MR Egger intercept analysis of Mendelian randomization analysis for the effects of gut microbiota on juvenile idiopathic arthritis
Table S10. MRPRESSO analysis results for the causal effects of gut microbiota on juvenile idiopathic arthritis
Table S11. Heterogeneity analysis of Mendelian randomization analysis for the effects of gut microbiota on juvenile idiopathic arthritis uveitis
Table S12. MR Egger intercept analysis of Mendelian randomization analysis for the effects of gut microbiota on juvenile idiopathic arthritis uveitis
Table S13. MRPRESSO analysis results for the causal effects of gut microbiota on juvenile idiopathic arthritis uveitis
Table S14. Instrumental variables associated with juvenile idiopathic arthritis (P<5E-06)
Table S15. Steiger filtering analysis results of instrumental variables for juvenile idiopathic arthritis on gut microbiota
Table S16. Causal effects of juvenile idiopathic arthritis on gut microbiota
Table S17. Heterogeneity analysis of the causal effects of juvenile idiopathic arthritis on gut microbiota
Table S18. MR Egger intercept analysis of Mendelian randomization analysis for the effects of juvenile idiopathic arthritis on gut microbiota
Table S19. MRPRESSO analysis results for the causal effects of juvenile idiopathic arthritis on gut microbiota
Table S20. Instrumental variables for juvenile idiopathic arthritis uveitis (P<1E-05)
Table S21. Steiger filtering analysis results of instrumental variables for juvenile idiopathic arthritis uveitis on gut microbiota
Table S22. Causal effects of juvenile idiopathic arthritis uveitis on gut microbiota
Table S23. Heterogeneity analysis of the causal effects of juvenile idiopathic arthritis uveitis on gut microbiota
Table S24. MR Egger intercept analysis of Mendelian randomization analysis for the effects of juvenile idiopathic arthritis uveitis on gut microbiota using Mendelian randomization analysis
Table S25. First five microbial genera and species and their characterization with potent effects associated with JIA or JIAU as derived from research methodologies using forward MR and reverse MR (arranged in descending order of p-values)

## Sheet: Table S1
Table S1 Characteristics of data sources used in the Mendelian Randomization study
Traits	Data sources	Sample size	Ancestry	Reference
JIA	Combined genetic analysis of juvenile idiopathic arthritis clinical subtypes identifies novel risk loci, target genes and key regulatory mechanisms	31138	European	PMID: 33106285
JIAU	Identification of an Amino Acid Motif in HLA-DRbeta1 That Distinguishes Uveitis in Patients With Juvenile Idiopathic Arthritis	522	European	PMID: 29513936
Gut Microbiota	MiBioGen consortium	18340	European	PMID: 33462485

## Sheet: Table S2
Table S2. Instrumental variables related to gut microbiota (P<1E-05)
SNP	exposure	chr.exposure	pos.exposure	other_allele.exposure	effect_allele.exposure	beta.exposure	se.exposure	mr_keep.exposure	pval.exposure	pval_origin.exposure	id.exposure	eaf.exposure	samplesize.exposure	R2	F
rs10841473	class.Actinobacteria.id.419	12	20378911	C	G	-0.0583765	0.0123353	TRUE	2.21814e-06	inferred	class.Actinobacteria.id.419	0.2704	16311	0.00137119	22.3934
rs11655079	class.Actinobacteria.id.419	17	75348675	C	T	-0.0560674	0.0124286	TRUE	6.44687e-06	inferred	class.Actinobacteria.id.419	0.2495	16309	0.00124627	20.3482
rs11745923	class.Actinobacteria.id.419	5	475408	T	G	0.0563759	0.0115529	TRUE	1.06194e-06	inferred	class.Actinobacteria.id.419	0.3966	16312	0.00145768	23.8095
rs12049045	class.Actinobacteria.id.419	1	114665485	G	A	0.0510452	0.0114325	TRUE	8.00968e-06	inferred	class.Actinobacteria.id.419	0.3817	16311	0.00122072	19.9331
rs12899991	class.Actinobacteria.id.419	15	49208992	T	A	0.0719923	0.0154661	TRUE	3.24226e-06	inferred	class.Actinobacteria.id.419	0.16	16182	0.0013372	21.6649
rs134366	class.Actinobacteria.id.419	22	35567355	A	G	0.111877	0.023501	TRUE	1.93106e-06	inferred	class.Actinobacteria.id.419	0.05964	14302	0.00158206	22.6593
rs1376754	class.Actinobacteria.id.419	2	161611969	A	G	0.0509242	0.0112503	TRUE	5.9976e-06	inferred	class.Actinobacteria.id.419	0.4702	16182	0.00126456	20.4864
rs1424128	class.Actinobacteria.id.419	16	6057038	A	G	0.0532952	0.0120224	TRUE	9.29345e-06	inferred	class.Actinobacteria.id.419	0.337	16182	0.00121293	19.649
rs1515761	class.Actinobacteria.id.419	10	126110032	C	T	0.0762317	0.0169884	TRUE	7.2138e-06	inferred	class.Actinobacteria.id.419	0.1332	15525	0.0012953	20.1331
rs182549	class.Actinobacteria.id.419	2	136616754	T	C	0.111489	0.012066	TRUE	2.46551e-20	inferred	class.Actinobacteria.id.419	0.4911	16313	0.00520644	85.3667
rs1961273	class.Actinobacteria.id.419	2	137602926	T	C	0.0602969	0.0126047	TRUE	1.72109e-06	inferred	class.Actinobacteria.id.419	0.2714	16313	0.00140082	22.8809
rs319900	class.Actinobacteria.id.419	5	104256902	A	C	0.0677433	0.0152103	TRUE	8.4371e-06	inferred	class.Actinobacteria.id.419	0.1501	15531	0.00127557	19.8336
rs35564151	class.Actinobacteria.id.419	2	135372951	A	G	0.05389	0.0114886	TRUE	2.7221e-06	inferred	class.Actinobacteria.id.419	0.6262	16182	0.00135788	22.0004
rs4945008	class.Actinobacteria.id.419	11	71221248	G	A	0.0540741	0.0121393	TRUE	8.41098e-06	inferred	class.Actinobacteria.id.419	0.3002	16313	0.00121486	19.8397
rs6660520	class.Actinobacteria.id.419	1	207003553	G	A	0.0711483	0.0134495	TRUE	1.22306e-07	inferred	class.Actinobacteria.id.419	0.2147	16308	0.00171304	27.9808
rs6730157	class.Actinobacteria.id.419	2	135907088	A	G	0.107534	0.0119089	TRUE	1.72067e-19	inferred	class.Actinobacteria.id.419	0.5099	16313	0.00497339	81.5264
rs6893855	class.Actinobacteria.id.419	5	18018467	A	C	-0.0771441	0.0173568	TRUE	8.80558e-06	inferred	class.Actinobacteria.id.419	0.08151	16312	0.00120957	19.752
rs72767435	class.Actinobacteria.id.419	15	94852795	C	T	-0.126352	0.0273626	TRUE	3.88024e-06	inferred	class.Actinobacteria.id.419	0.06759	12898	0.00165048	21.3198
rs7322849	class.Actinobacteria.id.419	13	112859829	C	T	0.0944467	0.0192976	TRUE	9.86966e-07	inferred	class.Actinobacteria.id.419	0.09642	16313	0.00146621	23.9504
rs80083040	class.Actinobacteria.id.419	8	65654844	G	T	0.155784	0.0348017	TRUE	7.59363e-06	inferred	class.Actinobacteria.id.419	0.05169	8003	0.0024975	20.0325
rs8047955	class.Actinobacteria.id.419	16	81776768	G	A	0.0575816	0.0116762	TRUE	8.15902e-07	inferred	class.Actinobacteria.id.419	0.3519	16306	0.00148925	24.317
rs961091	class.Actinobacteria.id.419	7	95654718	A	G	0.0501255	0.011255	TRUE	8.443e-06	inferred	class.Actinobacteria.id.419	0.4334	16311	0.00121456	19.8324
rs10803434	class.Alphaproteobacteria.id.2379	1	14238305	T	A	-0.0692742	0.0148866	TRUE	3.26423e-06	inferred	class.Alphaproteobacteria.id.2379	0.4513	9115	0.00237008	21.6499
rs12977163	class.Alphaproteobacteria.id.2379	19	28641647	C	G	0.0690234	0.0153829	TRUE	7.22263e-06	inferred	class.Alphaproteobacteria.id.2379	0.3678	9115	0.00220395	20.1289
rs140912403	class.Alphaproteobacteria.id.2379	9	95517807	T	C	-0.160677	0.0317708	TRUE	4.25031e-07	inferred	class.Alphaproteobacteria.id.2379	0.06461	8520	0.00299303	25.5712
rs17061716	class.Alphaproteobacteria.id.2379	3	59982336	C	G	0.0927341	0.0207569	TRUE	7.90929e-06	inferred	class.Alphaproteobacteria.id.2379	0.1372	9465	0.00210435	19.9555
rs3112300	class.Alphaproteobacteria.id.2379	2	187081290	C	T	-0.108376	0.0225649	TRUE	1.56408e-06	inferred	class.Alphaproteobacteria.id.2379	0.1322	9596	0.00239811	23.0628
rs34569731	class.Alphaproteobacteria.id.2379	2	75630344	G	A	0.0705145	0.0157564	TRUE	7.63051e-06	inferred	class.Alphaproteobacteria.id.2379	0.335	9115	0.00219247	20.0239
rs4784703	class.Alphaproteobacteria.id.2379	16	56676259	A	G	0.0772078	0.0173732	TRUE	8.82685e-06	inferred	class.Alphaproteobacteria.id.2379	0.2107	9596	0.00205391	19.7457
rs62285697	class.Alphaproteobacteria.id.2379	3	176407911	T	C	0.0805256	0.0180912	TRUE	8.54317e-06	inferred	class.Alphaproteobacteria.id.2379	0.1998	9115	0.00216888	19.8079
rs76784716	class.Alphaproteobacteria.id.2379	2	169033340	G	A	0.133271	0.0267738	TRUE	6.43499e-07	inferred	class.Alphaproteobacteria.id.2379	0.07157	9593	0.0025762	24.7722
rs7960664	class.Alphaproteobacteria.id.2379	12	89471235	A	G	0.0969489	0.0215149	TRUE	6.60182e-06	inferred	class.Alphaproteobacteria.id.2379	0.1511	9596	0.00211155	20.301
rs9813022	class.Alphaproteobacteria.id.2379	3	13726736	G	A	-0.0751277	0.0153867	TRUE	1.04667e-06	inferred	class.Alphaproteobacteria.id.2379	0.3022	9593	0.00247902	23.8353
rs11110282	class.Bacilli.id.1673	12	100585559	G	A	-0.101189	0.0217379	TRUE	3.24019e-06	inferred	class.Bacilli.id.1673	0.06759	16026	0.00135028	21.6661
rs111552159	class.Bacilli.id.1673	4	184681021	G	C	0.128032	0.0286921	TRUE	8.10996e-06	inferred	class.Bacilli.id.1673	0.06362	11350	0.00175127	19.9083
rs11730038	class.Bacilli.id.1673	4	98049499	A	G	-0.0630747	0.0128717	TRUE	9.57165e-07	inferred	class.Bacilli.id.1673	0.2406	17377	0.00137994	24.0097
rs12797734	class.Bacilli.id.1673	11	8332350	C	T	0.0572158	0.0126793	TRUE	6.40571e-06	inferred	class.Bacilli.id.1673	0.2525	16902	0.00120332	20.3606
rs1962325	class.Bacilli.id.1673	3	4800550	G	C	0.0554219	0.0114789	TRUE	1.37814e-06	inferred	class.Bacilli.id.1673	0.3191	17356	0.0013413	23.3083
rs2078209	class.Bacilli.id.1673	17	71350887	C	G	0.0809422	0.0182472	TRUE	9.16984e-06	inferred	class.Bacilli.id.1673	0.1163	16791	0.00117051	19.6747
rs28564647	class.Bacilli.id.1673	9	101101172	G	T	-0.0613034	0.0137579	TRUE	8.35523e-06	inferred	class.Bacilli.id.1673	0.2058	17368	0.00114188	19.8525
rs2952251	class.Bacilli.id.1673	8	10143164	G	A	-0.0598868	0.0123903	TRUE	1.3424e-06	inferred	class.Bacilli.id.1673	0.2525	17360	0.0013439	23.3588
rs34989881	class.Bacilli.id.1673	19	51959855	G	A	0.111056	0.0246039	TRUE	6.36907e-06	inferred	class.Bacilli.id.1673	0.06561	12966	0.00156887	20.3708
rs35344081	class.Bacilli.id.1673	16	991253	A	G	0.0619529	0.0127066	TRUE	1.08462e-06	inferred	class.Bacilli.id.1673	0.2406	17374	0.00136637	23.769
rs4028634	class.Bacilli.id.1673	17	40835649	C	T	0.0520614	0.0109842	TRUE	2.14056e-06	inferred	class.Bacilli.id.1673	0.4254	17377	0.00129111	22.462
rs4459992	class.Bacilli.id.1673	4	7431487	C	T	0.0535854	0.0116362	TRUE	4.12332e-06	inferred	class.Bacilli.id.1673	0.3201	17362	0.00121995	21.2042
rs57872228	class.Bacilli.id.1673	1	200418805	T	C	-0.0714773	0.0146647	TRUE	1.093e-06	inferred	class.Bacilli.id.1673	0.171	17375	0.00136544	23.7542
rs694949	class.Bacilli.id.1673	15	58738075	G	A	-0.081146	0.0180042	TRUE	6.57345e-06	inferred	class.Bacilli.id.1673	0.1223	16600	0.00122221	20.3111
rs74352383	class.Bacilli.id.1673	6	67570929	A	T	-0.104496	0.0217083	TRUE	1.48219e-06	inferred	class.Bacilli.id.1673	0.09443	16519	0.00140072	23.1682
rs76717940	class.Bacilli.id.1673	3	94153993	A	T	0.156331	0.0325945	TRUE	1.61666e-06	inferred	class.Bacilli.id.1673	0.06064	8017	0.00286119	22.9982
rs77558518	class.Bacilli.id.1673	5	174173171	G	A	-0.107255	0.0222879	TRUE	1.49242e-06	inferred	class.Bacilli.id.1673	0.06461	15836	0.00146021	23.1548
rs78938557	class.Bacilli.id.1673	7	36349586	C	T	0.108007	0.0232858	TRUE	3.51224e-06	inferred	class.Bacilli.id.1673	0.06759	15226	0.001411	21.5113
rs8029995	class.Bacilli.id.1673	15	27997804	C	T	0.0801003	0.0176019	TRUE	5.34765e-06	inferred	class.Bacilli.id.1673	0.1322	16492	0.0012541	20.706
rs9581006	class.Bacilli.id.1673	13	24973509	T	C	0.225309	0.0467697	TRUE	1.4543e-06	inferred	class.Bacilli.id.1673	0.04573	4253	0.00542712	23.1966
rs11146701	class.Bacteroidia.id.912	10	39062269	G	A	0.0473596	0.010541	TRUE	7.02616e-06	inferred	class.Bacteroidia.id.912	0.4254	18220	0.00110668	20.1839
rs111845179	class.Bacteroidia.id.912	14	59317502	C	T	0.102648	0.0213843	TRUE	1.58545e-06	inferred	class.Bacteroidia.id.912	0.06163	16393	0.00140359	23.0387
rs12938514	class.Bacteroidia.id.912	17	6460281	G	A	-0.199979	0.0416024	TRUE	1.53276e-06	inferred	class.Bacteroidia.id.912	0.01392	3350	0.0068502	23.0926
rs13291434	class.Bacteroidia.id.912	9	116888634	C	T	0.0694656	0.0149789	TRUE	3.52569e-06	inferred	class.Bacteroidia.id.912	0.16	17400	0.0012345	21.5044
rs1505366	class.Bacteroidia.id.912	2	213191389	G	T	-0.107337	0.0241244	TRUE	8.61467e-06	inferred	class.Bacteroidia.id.912	0.05467	11853	0.00166737	19.793
rs17343978	class.Bacteroidia.id.912	22	27433885	C	A	-0.0552057	0.0120278	TRUE	4.43558e-06	inferred	class.Bacteroidia.id.912	0.2604	18334	0.00114773	21.0645
rs2032750	class.Bacteroidia.id.912	2	53831026	C	T	-0.0508393	0.0106807	TRUE	1.93683e-06	inferred	class.Bacteroidia.id.912	0.4513	17853	0.00126746	22.6542
rs4916508	class.Bacteroidia.id.912	3	195936789	A	G	-0.0466729	0.0105312	TRUE	9.34266e-06	inferred	class.Bacteroidia.id.912	0.4354	18324	0.00107074	19.6392
rs55773148	class.Bacteroidia.id.912	13	70523029	A	G	-0.121514	0.0236759	TRUE	2.8611e-07	inferred	class.Bacteroidia.id.912	0.05268	11349	0.00231565	26.3366
rs62575403	class.Bacteroidia.id.912	9	136493820	T	C	0.140055	0.0311128	TRUE	6.74706e-06	inferred	class.Bacteroidia.id.912	0.04374	9668	0.00209157	20.2595
rs6586324	class.Bacteroidia.id.912	21	43942135	C	T	0.0468251	0.0105442	TRUE	8.96093e-06	inferred	class.Bacteroidia.id.912	0.4533	18331	0.00107467	19.7189
rs72706335	class.Bacteroidia.id.912	1	157495438	C	T	-0.22241	0.0493458	TRUE	6.56994e-06	inferred	class.Bacteroidia.id.912	0.06561	3819	0.00529119	20.3039
rs73846128	class.Bacteroidia.id.912	3	89340254	G	A	-0.0648523	0.013349	TRUE	1.18451e-06	inferred	class.Bacteroidia.id.912	0.17	18334	0.00128569	23.5996
rs74367214	class.Bacteroidia.id.912	7	105897170	A	T	-0.149448	0.0311532	TRUE	1.60909e-06	inferred	class.Bacteroidia.id.912	0.07058	5727	0.00400225	23.005
rs7546249	class.Bacteroidia.id.912	1	176792690	A	T	-0.0567113	0.0118386	TRUE	1.66472e-06	inferred	class.Bacteroidia.id.912	0.2455	18333	0.00125015	22.9452
rs929878	class.Bacteroidia.id.912	16	74290641	T	C	-0.0548532	0.012153	TRUE	6.37455e-06	inferred	class.Bacteroidia.id.912	0.2445	18334	0.00110994	20.3701
rs11128180	class.Betaproteobacteria.id.2867	3	70592215	G	A	0.0592944	0.0128769	TRUE	4.13054e-06	inferred	class.Betaproteobacteria.id.2867	0.2237	17151	0.00123475	21.2008
rs12467854	class.Betaproteobacteria.id.2867	2	239888758	C	G	0.0641363	0.0131766	TRUE	1.13061e-06	inferred	class.Betaproteobacteria.id.2867	0.2078	17038	0.0013886	23.6891
rs1511453	class.Betaproteobacteria.id.2867	4	23588462	G	A	0.0923492	0.0199158	TRUE	3.53541e-06	inferred	class.Betaproteobacteria.id.2867	0.06362	17085	0.00125692	21.499
rs1928341	class.Betaproteobacteria.id.2867	1	153240013	G	A	0.0525581	0.0110408	TRUE	1.93249e-06	inferred	class.Betaproteobacteria.id.2867	0.4215	17150	0.0013196	22.6584
rs2321387	class.Betaproteobacteria.id.2867	13	58689340	A	G	-0.0494596	0.0109424	TRUE	6.18403e-06	inferred	class.Betaproteobacteria.id.2867	0.5298	17149	0.00118993	20.428
rs2367850	class.Betaproteobacteria.id.2867	3	193456274	C	G	0.064006	0.0130374	TRUE	9.13561e-07	inferred	class.Betaproteobacteria.id.2867	0.2207	16717	0.0014397	24.0993
rs2613606	class.Betaproteobacteria.id.2867	7	111285025	T	C	-0.0513106	0.0109091	TRUE	2.55782e-06	inferred	class.Betaproteobacteria.id.2867	0.3936	17146	0.00128859	22.12
rs320161	class.Betaproteobacteria.id.2867	9	104899117	G	A	0.0572286	0.01262	TRUE	5.7668e-06	inferred	class.Betaproteobacteria.id.2867	0.2753	17035	0.00120571	20.5617
rs4033856	class.Betaproteobacteria.id.2867	4	45642485	T	C	0.0832423	0.0167237	TRUE	6.44075e-07	inferred	class.Betaproteobacteria.id.2867	0.1292	15945	0.00155141	24.7725
rs56386628	class.Betaproteobacteria.id.2867	8	112732674	T	C	-0.0622252	0.0135688	TRUE	4.52006e-06	inferred	class.Betaproteobacteria.id.2867	0.2177	17147	0.00122499	21.0281
rs6087811	class.Betaproteobacteria.id.2867	20	30596130	G	T	-0.0978177	0.0198522	TRUE	8.3374e-07	inferred	class.Betaproteobacteria.id.2867	0.08151	16184	0.00149789	24.2753
rs62395635	class.Betaproteobacteria.id.2867	5	173497796	C	T	0.109741	0.0236	TRUE	3.3188e-06	inferred	class.Betaproteobacteria.id.2867	0.07058	15108	0.00142917	21.62
rs6787389	class.Betaproteobacteria.id.2867	3	193670290	T	C	0.0897809	0.0197046	TRUE	5.20504e-06	inferred	class.Betaproteobacteria.id.2867	0.07952	16413	0.00126327	20.7578
rs72747231	class.Betaproteobacteria.id.2867	9	84206018	G	C	-0.137281	0.0290338	TRUE	2.26396e-06	inferred	class.Betaproteobacteria.id.2867	0.04175	11344	0.00196694	22.353
rs9964679	class.Betaproteobacteria.id.2867	18	26569901	G	A	0.052911	0.0114866	TRUE	4.09838e-06	inferred	class.Betaproteobacteria.id.2867	0.3101	17151	0.00123562	21.2158
rs10774377	class.Clostridia.id.1859	12	5942519	G	A	0.052659	0.0113858	TRUE	3.74674e-06	inferred	class.Clostridia.id.1859	0.334	18330	0.00116559	21.3879
rs112334273	class.Clostridia.id.1859	21	40703251	A	G	0.0641008	0.0127404	TRUE	4.87124e-07	inferred	class.Clostridia.id.1859	0.2455	18217	0.00138766	25.3114
rs13105690	class.Clostridia.id.1859	4	7420184	C	T	-0.0529097	0.011818	TRUE	7.56812e-06	inferred	class.Clostridia.id.1859	0.2674	18340	0.00109172	20.0418
rs13179700	class.Clostridia.id.1859	5	149077788	C	T	0.0511937	0.0109569	TRUE	2.97858e-06	inferred	class.Clostridia.id.1859	0.3549	18338	0.00118903	21.8279
rs2009919	class.Clostridia.id.1859	17	11780026	C	T	0.0470477	0.0106329	TRUE	9.65599e-06	inferred	class.Clostridia.id.1859	0.4493	17859	0.00109507	19.5761
rs2273429	class.Clostridia.id.1859	14	52494072	G	A	-0.0724037	0.0153105	TRUE	2.256e-06	inferred	class.Clostridia.id.1859	0.1074	18337	0.00121811	22.3612
rs6126494	class.Clostridia.id.1859	20	50800275	T	G	-0.0969353	0.0211699	TRUE	4.67378e-06	inferred	class.Clostridia.id.1859	0.07157	17405	0.00120318	20.9641
rs6814436	class.Clostridia.id.1859	4	161507301	C	T	0.0739995	0.0150815	TRUE	9.26523e-07	inferred	class.Clostridia.id.1859	0.1322	18336	0.00131127	24.0724
rs6815608	class.Clostridia.id.1859	4	152131744	C	T	0.103803	0.0210883	TRUE	8.55279e-07	inferred	class.Clostridia.id.1859	0.08449	16731	0.00144607	24.2263
rs6934062	class.Clostridia.id.1859	6	163743050	C	G	0.0524406	0.0116115	TRUE	6.29454e-06	inferred	class.Clostridia.id.1859	0.2843	17859	0.00114078	20.3942
rs7240828	class.Clostridia.id.1859	18	11051233	C	T	-0.0511203	0.0114296	TRUE	7.72637e-06	inferred	class.Clostridia.id.1859	0.3241	17859	0.00111888	20.0022
rs72738886	class.Clostridia.id.1859	5	35770550	C	T	0.086617	0.0190393	TRUE	5.38028e-06	inferred	class.Clostridia.id.1859	0.07753	16934	0.00122072	20.6945
rs72915163	class.Clostridia.id.1859	18	48792829	C	T	-0.0581025	0.0120557	TRUE	1.43928e-06	inferred	class.Clostridia.id.1859	0.2654	18317	0.00126648	23.2249
rs7557870	class.Clostridia.id.1859	2	116767023	A	T	0.0948576	0.0187344	TRUE	4.12112e-07	inferred	class.Clostridia.id.1859	0.05666	17859	0.00143345	25.6339
rs76767978	class.Clostridia.id.1859	3	131371980	A	G	0.0698882	0.0156319	TRUE	7.78988e-06	inferred	class.Clostridia.id.1859	0.1183	18329	0.00108937	19.9866
rs992074	class.Clostridia.id.1859	21	18567802	T	C	0.255639	0.0508787	TRUE	5.04814e-07	inferred	class.Clostridia.id.1859	0.03479	3501	0.00715927	25.2309
rs11073596	class.Coriobacteriia.id.809	15	86433579	G	T	0.0510212	0.0114339	TRUE	8.10966e-06	inferred	class.Coriobacteriia.id.809	0.34	17527	0.00113478	19.9096
rs11250875	class.Coriobacteriia.id.809	10	1922731	C	T	0.06075	0.0130939	TRUE	3.49138e-06	inferred	class.Coriobacteriia.id.809	0.2087	17690	0.00121534	21.5232
rs12974142	class.Coriobacteriia.id.809	19	52895166	A	G	0.0789796	0.0177205	TRUE	8.3127e-06	inferred	class.Coriobacteriia.id.809	0.1083	17413	0.00113949	19.8623
rs13307134	class.Coriobacteriia.id.809	7	105084680	T	C	0.0565686	0.0126265	TRUE	7.45877e-06	inferred	class.Coriobacteriia.id.809	0.2356	17527	0.00114388	20.0695
rs1397793	class.Coriobacteriia.id.809	5	90471451	A	G	-0.0498855	0.0112446	TRUE	9.1485e-06	inferred	class.Coriobacteriia.id.809	0.3857	17527	0.00112166	19.6792
rs1816223	class.Coriobacteriia.id.809	12	11494021	G	A	-0.0586265	0.0129006	TRUE	5.50697e-06	inferred	class.Coriobacteriia.id.809	0.2107	17688	0.00116623	20.65
rs240104	class.Coriobacteriia.id.809	1	176571431	C	T	-0.0603429	0.0126849	TRUE	1.96432e-06	inferred	class.Coriobacteriia.id.809	0.2445	17577	0.0012858	22.6271
rs2442778	class.Coriobacteriia.id.809	3	11654412	A	G	-0.116408	0.0258545	TRUE	6.71785e-06	inferred	class.Coriobacteriia.id.809	0.04573	13472	0.00150249	20.2689
rs3025411	class.Coriobacteriia.id.809	9	136512906	G	A	0.0926543	0.0209468	TRUE	9.71963e-06	inferred	class.Coriobacteriia.id.809	0.1044	15671	0.00124698	19.5632
rs34739816	class.Coriobacteriia.id.809	17	37376685	T	G	0.0965017	0.0207666	TRUE	3.36847e-06	inferred	class.Coriobacteriia.id.809	0.08151	16593	0.00129972	21.5917
rs45480394	class.Coriobacteriia.id.809	19	55857777	G	T	-0.0504262	0.0113307	TRUE	8.57073e-06	inferred	class.Coriobacteriia.id.809	0.3618	17413	0.00113614	19.8039
rs4880783	class.Coriobacteriia.id.809	10	1223742	T	G	0.056503	0.0125055	TRUE	6.23575e-06	inferred	class.Coriobacteriia.id.809	0.2117	17691	0.00115261	20.4121
rs62448869	class.Coriobacteriia.id.809	7	24464799	A	T	-0.0486059	0.0108982	TRUE	8.19672e-06	inferred	class.Coriobacteriia.id.809	0.4602	17527	0.00113362	19.8892
rs67075313	class.Coriobacteriia.id.809	2	29803706	T	C	0.0638621	0.0142439	TRUE	7.34338e-06	inferred	class.Coriobacteriia.id.809	0.1869	16822	0.00119353	20.0992
rs67561917	class.Coriobacteriia.id.809	20	62072077	G	A	-0.0714367	0.0154113	TRUE	3.56362e-06	inferred	class.Coriobacteriia.id.809	0.1421	17333	0.00123808	21.4838
rs719099	class.Coriobacteriia.id.809	10	65799217	G	A	0.0778402	0.0155815	TRUE	5.86301e-07	inferred	class.Coriobacteriia.id.809	0.1362	17687	0.00140904	24.954
rs74236219	class.Coriobacteriia.id.809	11	9673168	A	G	-0.104632	0.0234423	TRUE	8.06788e-06	inferred	class.Coriobacteriia.id.809	0.05467	14752	0.00134862	19.919
rs7540303	class.Coriobacteriia.id.809	1	179629191	T	C	0.0483227	0.0109062	TRUE	9.38982e-06	inferred	class.Coriobacteriia.id.809	0.4215	17691	0.00110847	19.6295
rs76779974	class.Coriobacteriia.id.809	5	125460084	G	C	0.0774888	0.0171877	TRUE	6.53222e-06	inferred	class.Coriobacteriia.id.809	0.1123	16419	0.0012364	20.3231
rs7898585	class.Coriobacteriia.id.809	10	5644995	C	T	0.0731501	0.0164186	TRUE	8.37645e-06	inferred	class.Coriobacteriia.id.809	0.1262	17691	0.00112078	19.8477
rs80046645	class.Coriobacteriia.id.809	5	459415	G	C	0.25584	0.0561995	TRUE	5.30506e-06	inferred	class.Coriobacteriia.id.809	0.04076	3204	0.00642656	20.7109
rs8010111	class.Coriobacteriia.id.809	14	39660509	A	G	-0.103377	0.0229286	TRUE	6.52454e-06	inferred	class.Coriobacteriia.id.809	0.06461	15996	0.00126919	20.3253
rs112381107	class.Deltaproteobacteria.id.3087	9	15269705	T	C	0.206594	0.0456908	TRUE	6.13829e-06	inferred	class.Deltaproteobacteria.id.3087	0.04771	4457	0.00456613	20.4354
rs11599763	class.Deltaproteobacteria.id.3087	10	11855599	C	T	-0.0544219	0.0117397	TRUE	3.55681e-06	inferred	class.Deltaproteobacteria.id.3087	0.3897	15168	0.00141479	21.4872
rs16851319	class.Deltaproteobacteria.id.3087	1	203308383	C	G	-0.0705516	0.0150849	TRUE	2.91169e-06	inferred	class.Deltaproteobacteria.id.3087	0.1869	15154	0.00144136	21.871
rs17084793	class.Deltaproteobacteria.id.3087	18	69312914	A	G	-0.0710762	0.015953	TRUE	8.37582e-06	inferred	class.Deltaproteobacteria.id.3087	0.161	15164	0.00130732	19.8475
rs17791387	class.Deltaproteobacteria.id.3087	9	81834426	G	A	-0.0735881	0.0154246	TRUE	1.83476e-06	inferred	class.Deltaproteobacteria.id.3087	0.1412	15071	0.00150796	22.7577
rs2838334	class.Deltaproteobacteria.id.3087	21	45064961	A	G	0.0561722	0.0124124	TRUE	6.02556e-06	inferred	class.Deltaproteobacteria.id.3087	0.3231	15168	0.00134839	20.4774
rs3935584	class.Deltaproteobacteria.id.3087	2	233929283	T	C	-0.0523485	0.011566	TRUE	6.00971e-06	inferred	class.Deltaproteobacteria.id.3087	0.496	15166	0.0013489	20.4824
rs4506934	class.Deltaproteobacteria.id.3087	17	2856662	T	C	-0.0936514	0.02012	TRUE	3.24559e-06	inferred	class.Deltaproteobacteria.id.3087	0.1123	15061	0.00143646	21.6627
rs55744759	class.Deltaproteobacteria.id.3087	8	57867671	G	A	-0.0779693	0.0170738	TRUE	4.95709e-06	inferred	class.Deltaproteobacteria.id.3087	0.1163	15168	0.00137297	20.851
rs6058181	class.Deltaproteobacteria.id.3087	20	33694801	T	C	0.0825716	0.0165958	TRUE	6.50983e-07	inferred	class.Deltaproteobacteria.id.3087	0.1233	15100	0.00163672	24.7518
rs62020470	class.Deltaproteobacteria.id.3087	15	96161065	G	A	-0.0585411	0.0129358	TRUE	6.02539e-06	inferred	class.Deltaproteobacteria.id.3087	0.2594	15168	0.0013484	20.4774
rs7936267	class.Deltaproteobacteria.id.3087	11	10660816	G	A	-0.0560975	0.0123206	TRUE	5.28527e-06	inferred	class.Deltaproteobacteria.id.3087	0.333	15162	0.00136543	20.7283
rs9928243	class.Deltaproteobacteria.id.3087	16	71541641	A	C	-0.0538457	0.0117718	TRUE	4.78201e-06	inferred	class.Deltaproteobacteria.id.3087	0.4254	15167	0.00137759	20.9199
rs10781552	class.Erysipelotrichia.id.2147	10	133897233	T	C	-0.0552212	0.0116074	TRUE	1.96096e-06	inferred	class.Erysipelotrichia.id.2147	0.3121	17789	0.00127068	22.6304
rs17530232	class.Erysipelotrichia.id.2147	13	40385457	G	A	0.10305	0.0224648	TRUE	4.49263e-06	inferred	class.Erysipelotrichia.id.2147	0.07654	16622	0.00126433	21.0397
rs1884466	class.Erysipelotrichia.id.2147	1	64139196	T	C	-0.0475363	0.0106939	TRUE	8.78102e-06	inferred	class.Erysipelotrichia.id.2147	0.4513	18205	0.00108423	19.7576
rs2300774	class.Erysipelotrichia.id.2147	3	195793712	A	G	0.0524152	0.0106784	TRUE	9.17591e-07	inferred	class.Erysipelotrichia.id.2147	0.4076	18216	0.00132092	24.0911
rs290833	class.Erysipelotrichia.id.2147	1	97457427	G	T	-0.0497374	0.0111376	TRUE	7.9808e-06	inferred	class.Erysipelotrichia.id.2147	0.3688	17789	0.0011198	19.9402
rs35161940	class.Erysipelotrichia.id.2147	17	70327224	C	T	-0.0806041	0.0167641	TRUE	1.52343e-06	inferred	class.Erysipelotrichia.id.2147	0.1272	18213	0.00126771	23.1157
rs4078432	class.Erysipelotrichia.id.2147	14	48997206	T	C	-0.0608929	0.0133764	TRUE	5.30679e-06	inferred	class.Erysipelotrichia.id.2147	0.1809	17789	0.00116359	20.7209
rs62504403	class.Erysipelotrichia.id.2147	8	38803551	T	C	0.0681159	0.0127883	TRUE	1.00175e-07	inferred	class.Erysipelotrichia.id.2147	0.2356	16981	0.00166794	28.3673
rs62535711	class.Erysipelotrichia.id.2147	9	37174829	C	T	0.102312	0.0230364	TRUE	8.94059e-06	inferred	class.Erysipelotrichia.id.2147	0.0507	15172	0.00129843	19.7228
rs7234058	class.Erysipelotrichia.id.2147	18	5830507	C	T	-0.0945759	0.0194091	TRUE	1.10047e-06	inferred	class.Erysipelotrichia.id.2147	0.09742	16874	0.00140515	23.741
rs8003149	class.Erysipelotrichia.id.2147	14	56156504	T	C	0.0538798	0.0116888	TRUE	4.03592e-06	inferred	class.Erysipelotrichia.id.2147	0.2823	18213	0.00116526	21.2454
rs921306	class.Erysipelotrichia.id.2147	5	3004396	C	T	0.0493866	0.0109127	TRUE	6.02189e-06	inferred	class.Erysipelotrichia.id.2147	0.4046	17789	0.00115002	20.4789
rs11181912	class.Gammaproteobacteria.id.3303	12	43572952	A	G	-0.0579153	0.0118796	TRUE	1.08714e-06	inferred	class.Gammaproteobacteria.id.3303	0.3449	16017	0.00148168	23.7643
rs12404135	class.Gammaproteobacteria.id.3303	1	186502694	G	A	-0.0788843	0.0172415	TRUE	4.75643e-06	inferred	class.Gammaproteobacteria.id.3303	0.1173	15231	0.00137248	20.9302
rs34720810	class.Gammaproteobacteria.id.3303	10	48358588	A	G	0.0871351	0.019598	TRUE	8.74346e-06	inferred	class.Gammaproteobacteria.id.3303	0.1203	15539	0.00127054	19.7655
rs6469506	class.Gammaproteobacteria.id.3303	8	115123937	A	T	0.0541424	0.0116333	TRUE	3.2542e-06	inferred	class.Gammaproteobacteria.id.3303	0.3907	16023	0.00135001	21.6578
rs6706173	class.Gammaproteobacteria.id.3303	2	167986992	C	A	0.074251	0.0146392	TRUE	3.93548e-07	inferred	class.Gammaproteobacteria.id.3303	0.1501	16020	0.00160328	25.7225
rs6919589	class.Gammaproteobacteria.id.3303	6	21304662	A	T	0.0776376	0.0174222	TRUE	8.3405e-06	inferred	class.Gammaproteobacteria.id.3303	0.1143	15121	0.00131156	19.8556
rs75101789	class.Gammaproteobacteria.id.3303	3	18615903	T	C	0.0729012	0.0163003	TRUE	7.73476e-06	inferred	class.Gammaproteobacteria.id.3303	0.1561	16024	0.00124672	19.9998
rs79795896	class.Gammaproteobacteria.id.3303	18	48185248	G	A	-0.15921	0.0351373	TRUE	5.86833e-06	inferred	class.Gammaproteobacteria.id.3303	0.05368	7577	0.00270228	20.5253
rs9494710	class.Gammaproteobacteria.id.3303	6	137612554	T	C	-0.0549673	0.0120924	TRUE	5.47778e-06	inferred	class.Gammaproteobacteria.id.3303	0.3757	15650	0.00131855	20.6599
rs9973122	class.Gammaproteobacteria.id.3303	18	75633634	A	T	0.0740614	0.0162596	TRUE	5.24048e-06	inferred	class.Gammaproteobacteria.id.3303	0.1421	15650	0.00132395	20.7447
rs1002941	class.Lentisphaeria.id.2250	15	101242690	A	G	0.105025	0.0233484	TRUE	6.85439e-06	inferred	class.Lentisphaeria.id.2250	0.2793	4734	0.00425588	20.2249
rs10762627	class.Lentisphaeria.id.2250	10	53929658	G	A	-0.148617	0.0320252	TRUE	3.47377e-06	inferred	class.Lentisphaeria.id.2250	0.1083	4734	0.00452847	21.5262
rs11613572	class.Lentisphaeria.id.2250	12	78204562	T	G	-0.160035	0.0361368	TRUE	9.48511e-06	inferred	class.Lentisphaeria.id.2250	0.1213	4235	0.00460968	19.6031
rs11770843	class.Lentisphaeria.id.2250	7	146795379	T	C	0.109431	0.0234879	TRUE	3.17698e-06	inferred	class.Lentisphaeria.id.2250	0.2594	4705	0.00459233	21.6974
rs17114848	class.Lentisphaeria.id.2250	15	25162535	A	G	0.152377	0.0324332	TRUE	2.62487e-06	inferred	class.Lentisphaeria.id.2250	0.1093	4734	0.004641	22.0636
rs2031282	class.Lentisphaeria.id.2250	13	20687179	G	A	0.122369	0.0270329	TRUE	5.99274e-06	inferred	class.Lentisphaeria.id.2250	0.17	4734	0.00430972	20.4819
rs2731834	class.Lentisphaeria.id.2250	5	94720245	G	C	0.109438	0.023693	TRUE	3.85603e-06	inferred	class.Lentisphaeria.id.2250	0.2237	4733	0.00448751	21.3261
rs2825714	class.Lentisphaeria.id.2250	21	21023966	G	A	-0.13741	0.0289246	TRUE	2.02778e-06	inferred	class.Lentisphaeria.id.2250	0.1571	4734	0.00474471	22.559
rs28437246	class.Lentisphaeria.id.2250	2	45351481	A	G	-0.201446	0.0452919	TRUE	8.67863e-06	inferred	class.Lentisphaeria.id.2250	0.06461	3992	0.00493103	19.7723
rs4622594	class.Lentisphaeria.id.2250	18	7383326	T	C	-0.12616	0.028209	TRUE	7.73727e-06	inferred	class.Lentisphaeria.id.2250	0.174	4346	0.00458124	19.9925
rs62570196	class.Lentisphaeria.id.2250	9	111086170	T	C	-0.21635	0.0439866	TRUE	8.71847e-07	inferred	class.Lentisphaeria.id.2250	0.06859	3712	0.00647509	24.1792
rs72640280	class.Lentisphaeria.id.2250	1	11943792	G	A	0.220207	0.0486196	TRUE	5.92141e-06	inferred	class.Lentisphaeria.id.2250	0.05368	3816	0.0053469	20.5027
rs73113483	class.Lentisphaeria.id.2250	3	6223568	A	T	-0.131217	0.0288713	TRUE	5.4963e-06	inferred	class.Lentisphaeria.id.2250	0.1233	4718	0.00435905	20.6473
rs77599476	class.Lentisphaeria.id.2250	20	61394262	G	A	0.230292	0.0480168	TRUE	1.61812e-06	inferred	class.Lentisphaeria.id.2250	0.06561	3722	0.00614212	22.9899
rs10148250	class.Melainabacteria.id.1589	14	107061448	A	G	0.0861928	0.0193381	TRUE	8.30537e-06	inferred	class.Melainabacteria.id.1589	0.4563	5453	0.00362995	19.859
rs10738747	class.Melainabacteria.id.1589	9	26184578	A	G	0.0814624	0.0184409	TRUE	9.98586e-06	inferred	class.Melainabacteria.id.1589	0.496	5884	0.00330551	19.5075
rs11150282	class.Melainabacteria.id.1589	16	80493705	C	T	0.0989488	0.0196972	TRUE	5.07376e-07	inferred	class.Melainabacteria.id.1589	0.3211	5873	0.0042785	25.227
rs113884518	class.Melainabacteria.id.1589	9	24648997	C	T	-0.205352	0.0454982	TRUE	6.37947e-06	inferred	class.Melainabacteria.id.1589	0.04871	4442	0.00456503	20.3617
rs1221147	class.Melainabacteria.id.1589	9	122046549	A	T	0.123968	0.0278958	TRUE	8.83169e-06	inferred	class.Melainabacteria.id.1589	0.1561	5768	0.00341217	19.742
rs16851659	class.Melainabacteria.id.1589	1	230523039	C	G	-0.0896103	0.0186432	TRUE	1.53527e-06	inferred	class.Melainabacteria.id.1589	0.3887	5884	0.0039111	23.0954
rs28678345	class.Melainabacteria.id.1589	17	53906328	C	T	0.214848	0.0470878	TRUE	5.04954e-06	inferred	class.Melainabacteria.id.1589	0.04672	4323	0.00479265	20.8088
rs367480	class.Melainabacteria.id.1589	11	2937631	A	G	-0.083758	0.0185796	TRUE	6.54217e-06	inferred	class.Melainabacteria.id.1589	0.4274	5887	0.00344025	20.3157
rs4129395	class.Melainabacteria.id.1589	9	115975389	A	G	0.0896187	0.0185106	TRUE	1.28873e-06	inferred	class.Melainabacteria.id.1589	0.4264	5887	0.00396586	23.432
rs73074665	class.Melainabacteria.id.1589	7	20010624	T	A	0.166216	0.0355728	TRUE	2.97475e-06	inferred	class.Melainabacteria.id.1589	0.08549	5758	0.00377741	21.8252
rs789069	class.Melainabacteria.id.1589	18	1008278	C	A	-0.103539	0.0234287	TRUE	9.90038e-06	inferred	class.Melainabacteria.id.1589	0.172	5879	0.00331109	19.5239
rs79790072	class.Melainabacteria.id.1589	15	100747683	C	T	0.226722	0.0487841	TRUE	3.36052e-06	inferred	class.Melainabacteria.id.1589	0.05666	4107	0.00523152	21.5883
rs9864379	class.Melainabacteria.id.1589	3	14306949	C	T	-0.159735	0.0292553	TRUE	4.76077e-08	inferred	class.Melainabacteria.id.1589	0.1133	5777	0.00513394	29.8015
rs10202904	class.Methanobacteria.id.119	2	125440268	G	T	-0.121754	0.0235357	TRUE	2.30182e-07	inferred	class.Methanobacteria.id.119	0.4672	3695	0.00719054	26.747
rs10424197	class.Methanobacteria.id.119	19	46439321	A	G	-0.111274	0.0247517	TRUE	6.9367e-06	inferred	class.Methanobacteria.id.119	0.325	3698	0.00543557	20.1997
rs11018665	class.Methanobacteria.id.119	11	89349287	T	A	0.111465	0.0250516	TRUE	8.60961e-06	inferred	class.Methanobacteria.id.119	0.341	3698	0.00532506	19.7868
rs4257531	class.Methanobacteria.id.119	3	2086167	A	G	0.164498	0.0364959	TRUE	6.56556e-06	inferred	class.Methanobacteria.id.119	0.1143	3162	0.00638397	20.303
rs56131665	class.Methanobacteria.id.119	5	178160975	A	G	0.178661	0.039298	TRUE	5.45921e-06	inferred	class.Methanobacteria.id.119	0.09344	3572	0.00575311	20.6574
rs62241835	class.Methanobacteria.id.119	3	15013348	T	G	-0.203385	0.0417931	TRUE	1.13601e-06	inferred	class.Methanobacteria.id.119	0.09145	3383	0.00695183	23.6687
rs6508769	class.Methanobacteria.id.119	19	28827760	C	T	0.153519	0.0344519	TRUE	8.34848e-06	inferred	class.Methanobacteria.id.119	0.165	3319	0.00594705	19.8444
rs73068003	class.Methanobacteria.id.119	7	10773932	T	G	-0.15814	0.0351803	TRUE	6.95248e-06	inferred	class.Methanobacteria.id.119	0.1223	3692	0.0054432	20.1953
rs73457410	class.Methanobacteria.id.119	13	41956181	G	A	0.21534	0.0436695	TRUE	8.17584e-07	inferred	class.Methanobacteria.id.119	0.0666	3498	0.0069034	24.3021
rs75208022	class.Methanobacteria.id.119	12	21338861	T	C	-0.227245	0.048763	TRUE	3.15922e-06	inferred	class.Methanobacteria.id.119	0.07654	3203	0.00673465	21.7038
rs894996	class.Methanobacteria.id.119	4	104418307	A	C	0.216999	0.0449076	TRUE	1.35081e-06	inferred	class.Methanobacteria.id.119	0.07157	3582	0.00647634	23.3364
rs10108398	class.Mollicutes.id.3920	8	59440824	A	G	0.0769142	0.0153953	TRUE	5.85431e-07	inferred	class.Mollicutes.id.3920	0.2913	10932	0.00227797	24.9551
rs17214486	class.Mollicutes.id.3920	14	97159674	A	C	0.06099	0.0135623	TRUE	6.8908e-06	inferred	class.Mollicutes.id.3920	0.4016	11387	0.00177285	20.2198
rs2464826	class.Mollicutes.id.3920	7	79490250	C	A	0.0944239	0.0211806	TRUE	8.27141e-06	inferred	class.Mollicutes.id.3920	0.1262	10998	0.0018038	19.8705
rs3768491	class.Mollicutes.id.3920	1	109965986	G	A	-0.0681052	0.0149061	TRUE	4.90185e-06	inferred	class.Mollicutes.id.3920	0.2863	11002	0.00189381	20.8715
rs4885016	class.Mollicutes.id.3920	13	73170489	C	T	-0.0819606	0.0181628	TRUE	6.40509e-06	inferred	class.Mollicutes.id.3920	0.1571	11388	0.00178493	20.3596
rs515984	class.Mollicutes.id.3920	10	3521459	C	T	-0.0809789	0.0182017	TRUE	8.6285e-06	inferred	class.Mollicutes.id.3920	0.174	11392	0.00173446	19.7898
rs6043847	class.Mollicutes.id.3920	20	16259524	C	T	-0.114937	0.0248606	TRUE	3.77745e-06	inferred	class.Mollicutes.id.3920	0.06958	11130	0.00191677	21.3707
rs62188991	class.Mollicutes.id.3920	2	177374176	C	G	-0.101844	0.0229166	TRUE	8.82535e-06	inferred	class.Mollicutes.id.3920	0.1113	10526	0.00187281	19.7464
rs67374027	class.Mollicutes.id.3920	2	157520186	T	A	0.0752392	0.0154766	TRUE	1.16517e-06	inferred	class.Mollicutes.id.3920	0.2425	11389	0.00207085	23.6297
rs72901605	class.Mollicutes.id.3920	11	47103877	C	T	-0.0841852	0.0178119	TRUE	2.286e-06	inferred	class.Mollicutes.id.3920	0.1859	10526	0.00211771	22.3341
rs74603314	class.Mollicutes.id.3920	14	46519718	C	T	0.221639	0.0462918	TRUE	1.68555e-06	inferred	class.Mollicutes.id.3920	0.04573	4499	0.00506947	22.9136
rs78169027	class.Mollicutes.id.3920	11	108439087	G	A	-0.108283	0.0237289	TRUE	5.03478e-06	inferred	class.Mollicutes.id.3920	0.1083	10542	0.00197144	20.8201
rs10179494	class.Negativicutes.id.2164	2	224576599	A	G	-0.0991012	0.0218041	TRUE	5.49151e-06	inferred	class.Negativicutes.id.2164	0.06262	13510	0.00152673	20.6547
rs112562568	class.Negativicutes.id.2164	16	14457745	G	A	0.0872772	0.0197405	TRUE	9.81388e-06	inferred	class.Negativicutes.id.2164	0.08648	16541	0.00118035	19.5449
rs1135612	class.Negativicutes.id.2164	7	75609677	A	G	0.0529785	0.0119177	TRUE	8.77389e-06	inferred	class.Negativicutes.id.2164	0.2445	18164	0.00108676	19.7592
rs13086907	class.Negativicutes.id.2164	3	142135117	A	G	0.0625312	0.0131735	TRUE	2.06721e-06	inferred	class.Negativicutes.id.2164	0.1998	18163	0.00123898	22.5291
rs1447205	class.Negativicutes.id.2164	8	41231597	C	G	-0.0502053	0.0108382	TRUE	3.61703e-06	inferred	class.Negativicutes.id.2164	0.3618	18165	0.00117988	21.4554
rs1643968	class.Negativicutes.id.2164	5	165266628	C	T	-0.0565284	0.0112298	TRUE	4.80887e-07	inferred	class.Negativicutes.id.2164	0.2803	18170	0.00139261	25.3362
rs1649999	class.Negativicutes.id.2164	10	80086072	G	A	0.0748989	0.0166458	TRUE	6.809e-06	inferred	class.Negativicutes.id.2164	0.09742	18036	0.00112128	20.2439
rs2834062	class.Negativicutes.id.2164	21	34377485	G	A	0.0489057	0.0108842	TRUE	7.01313e-06	inferred	class.Negativicutes.id.2164	0.3648	18171	0.00110986	20.1874
rs4722181	class.Negativicutes.id.2164	7	22817571	G	T	0.0501306	0.0105798	TRUE	2.15486e-06	inferred	class.Negativicutes.id.2164	0.4761	18163	0.0012346	22.4493
rs60274479	class.Negativicutes.id.2164	16	21249925	C	T	-0.0659623	0.0134137	TRUE	8.76408e-07	inferred	class.Negativicutes.id.2164	0.2227	17610	0.00137132	24.1794
rs61249479	class.Negativicutes.id.2164	9	124912908	C	A	0.0777075	0.0168628	TRUE	4.06137e-06	inferred	class.Negativicutes.id.2164	0.08748	18165	0.00116768	21.2333
rs62081276	class.Negativicutes.id.2164	18	35411542	G	A	0.0948738	0.0208878	TRUE	5.57045e-06	inferred	class.Negativicutes.id.2164	0.07455	15910	0.00129501	20.6278
rs71405394	class.Negativicutes.id.2164	15	101245088	A	G	-0.114178	0.02405	TRUE	2.05919e-06	inferred	class.Negativicutes.id.2164	0.05169	13861	0.00162343	22.5358
rs73232831	class.Negativicutes.id.2164	4	17413426	A	G	-0.151829	0.0314932	TRUE	1.42835e-06	inferred	class.Negativicutes.id.2164	0.06362	9382	0.00247119	23.2372
rs9423647	class.Negativicutes.id.2164	10	5579818	A	G	0.047817	0.0105282	TRUE	5.57748e-06	inferred	class.Negativicutes.id.2164	0.5149	18164	0.00113436	20.6257
rs11184341	class.Verrucomicrobiae.id.4029	1	105422565	C	G	0.0655342	0.0142231	TRUE	4.07352e-06	inferred	class.Verrucomicrobiae.id.4029	0.2783	11864	0.00178625	21.2264
rs111862613	class.Verrucomicrobiae.id.4029	12	130309670	C	T	0.090699	0.0196746	TRUE	4.02761e-06	inferred	class.Verrucomicrobiae.id.4029	0.166	11621	0.00182539	21.248
rs117107102	class.Verrucomicrobiae.id.4029	18	49473635	G	A	0.204683	0.0431573	TRUE	2.10865e-06	inferred	class.Verrucomicrobiae.id.4029	0.04473	4975	0.00450094	22.4844
rs11729256	class.Verrucomicrobiae.id.4029	4	95027272	C	T	0.0749798	0.0150177	TRUE	5.95195e-07	inferred	class.Verrucomicrobiae.id.4029	0.2386	11861	0.00209725	24.9235
rs12908520	class.Verrucomicrobiae.id.4029	15	97570657	A	G	0.0618926	0.0130946	TRUE	2.28353e-06	inferred	class.Verrucomicrobiae.id.4029	0.4563	11863	0.00187966	22.3366
rs2602429	class.Verrucomicrobiae.id.4029	16	81063149	T	C	0.0746844	0.0156194	TRUE	1.73987e-06	inferred	class.Verrucomicrobiae.id.4029	0.2217	11690	0.00195194	22.8589
rs34896295	class.Verrucomicrobiae.id.4029	9	139060991	T	A	-0.108532	0.0243416	TRUE	8.24515e-06	inferred	class.Verrucomicrobiae.id.4029	0.08748	11440	0.00173476	19.8767
rs3995795	class.Verrucomicrobiae.id.4029	10	11389614	T	C	0.0641275	0.0140995	TRUE	5.41007e-06	inferred	class.Verrucomicrobiae.id.4029	0.3181	11690	0.00176645	20.6828
rs4242783	class.Verrucomicrobiae.id.4029	10	5064327	A	G	0.0689292	0.0147693	TRUE	3.05538e-06	inferred	class.Verrucomicrobiae.id.4029	0.2873	11690	0.00185979	21.7777
rs4936098	class.Verrucomicrobiae.id.4029	11	130280667	G	A	0.0648843	0.0135928	TRUE	1.81119e-06	inferred	class.Verrucomicrobiae.id.4029	0.34	11858	0.00191785	22.7817
rs61779207	class.Verrucomicrobiae.id.4029	1	41074472	A	G	-0.0758309	0.0167762	TRUE	6.1794e-06	inferred	class.Verrucomicrobiae.id.4029	0.1779	11591	0.00175963	20.4283
rs7100838	class.Verrucomicrobiae.id.4029	10	60876067	A	G	0.0767688	0.0172714	TRUE	8.7952e-06	inferred	class.Verrucomicrobiae.id.4029	0.1412	11865	0.00166236	19.7534
rs72999540	class.Verrucomicrobiae.id.4029	2	240347720	C	T	-0.126896	0.028408	TRUE	7.93595e-06	inferred	class.Verrucomicrobiae.id.4029	0.06064	10250	0.00194288	19.9493
rs74542928	class.Verrucomicrobiae.id.4029	4	100544188	C	T	0.112164	0.0236422	TRUE	2.09314e-06	inferred	class.Verrucomicrobiae.id.4029	0.07853	11216	0.00200272	22.5036
rs9349825	class.Verrucomicrobiae.id.4029	6	56341481	G	A	-0.0704036	0.0147128	TRUE	1.70821e-06	inferred	class.Verrucomicrobiae.id.4029	0.2793	11858	0.0019273	22.8942
rs17603354	family.Acidaminococcaceae.id.2166	2	38666024	A	C	0.064367	0.01457	TRUE	9.97272e-06	inferred	family.Acidaminococcaceae.id.2166	0.3022	12528	0.00155542	19.5135
rs262812	family.Acidaminococcaceae.id.2166	6	158647999	C	T	-0.065675	0.0142257	TRUE	3.89968e-06	inferred	family.Acidaminococcaceae.id.2166	0.2664	12099	0.0017585	21.31
rs2933324	family.Acidaminococcaceae.id.2166	9	107117653	G	A	-0.0662557	0.0140257	TRUE	2.3137e-06	inferred	family.Acidaminococcaceae.id.2166	0.2535	12525	0.00177848	22.3116
rs45497800	family.Acidaminococcaceae.id.2166	20	61991833	C	T	-0.117863	0.0257351	TRUE	4.65311e-06	inferred	family.Acidaminococcaceae.id.2166	0.0825	11316	0.00185014	20.9713
rs6427992	family.Acidaminococcaceae.id.2166	1	203102563	C	G	-0.0595857	0.01296	TRUE	4.27288e-06	inferred	family.Acidaminococcaceae.id.2166	0.3926	12527	0.00168458	21.135
rs6589457	family.Acidaminococcaceae.id.2166	11	114701288	G	A	0.165911	0.0349516	TRUE	2.06581e-06	inferred	family.Acidaminococcaceae.id.2166	0.05467	7386	0.00304147	22.5267
rs6923842	family.Acidaminococcaceae.id.2166	6	5723181	C	T	-0.0796106	0.0169192	TRUE	2.53457e-06	inferred	family.Acidaminococcaceae.id.2166	0.169	11904	0.00185644	22.1364
rs74540770	family.Acidaminococcaceae.id.2166	3	186553389	A	G	-0.108969	0.0243533	TRUE	7.65843e-06	inferred	family.Acidaminococcaceae.id.2166	0.06461	10606	0.00188418	20.0175
rs78702810	family.Acidaminococcaceae.id.2166	3	18462531	C	T	-0.143755	0.0323244	TRUE	8.69686e-06	inferred	family.Acidaminococcaceae.id.2166	0.04672	7992	0.00246864	19.7733
rs7980222	family.Acidaminococcaceae.id.2166	12	46618862	G	T	-0.112091	0.0241457	TRUE	3.44559e-06	inferred	family.Acidaminococcaceae.id.2166	0.06859	11857	0.00181427	21.5473
rs8033335	family.Acidaminococcaceae.id.2166	15	34392808	T	C	0.0624883	0.014133	TRUE	9.80444e-06	inferred	family.Acidaminococcaceae.id.2166	0.2853	12528	0.00155801	19.546
rs288829	family.Actinomycetaceae.id.421	20	53552657	T	C	0.076471	0.0171144	TRUE	7.8869e-06	inferred	family.Actinomycetaceae.id.421	0.34	7642	0.00260574	19.9599
rs2889192	family.Actinomycetaceae.id.421	9	76394568	T	G	0.0887537	0.0195009	TRUE	5.33223e-06	inferred	family.Actinomycetaceae.id.421	0.2068	7710	0.00267945	20.7087
rs34583783	family.Actinomycetaceae.id.421	6	67207371	T	G	0.123756	0.026427	TRUE	2.828e-06	inferred	family.Actinomycetaceae.id.421	0.1024	7710	0.00283627	21.9242
rs35011108	family.Actinomycetaceae.id.421	6	133007480	G	A	0.241826	0.0503796	TRUE	1.58599e-06	inferred	family.Actinomycetaceae.id.421	0.06362	3630	0.00630729	23.0281
rs4073240	family.Actinomycetaceae.id.421	6	169224781	A	G	0.0747546	0.0164684	TRUE	5.64447e-06	inferred	family.Actinomycetaceae.id.421	0.3827	7710	0.0026654	20.5998
rs58484246	family.Actinomycetaceae.id.421	15	29850991	C	T	0.0761407	0.0169007	TRUE	6.63143e-06	inferred	family.Actinomycetaceae.id.421	0.326	7710	0.00262561	20.2915
rs112135816	family.Alcaligenaceae.id.2875	9	82485327	G	T	-0.0775052	0.0171554	TRUE	6.24735e-06	inferred	family.Alcaligenaceae.id.2875	0.1471	15545	0.0013113	20.4083
rs112159068	family.Alcaligenaceae.id.2875	6	138305038	T	A	0.131484	0.0281089	TRUE	2.90154e-06	inferred	family.Alcaligenaceae.id.2875	0.07256	11656	0.00187368	21.8768
rs1153990	family.Alcaligenaceae.id.2875	5	104233461	G	A	-0.058727	0.0128306	TRUE	4.71434e-06	inferred	family.Alcaligenaceae.id.2875	0.2207	16808	0.00124488	20.9475
rs1326854	family.Alcaligenaceae.id.2875	1	193714589	T	C	0.0548008	0.0123448	TRUE	9.02942e-06	inferred	family.Alcaligenaceae.id.2875	0.2753	16810	0.00117093	19.7041
rs147968	family.Alcaligenaceae.id.2875	16	85945839	T	C	0.0489475	0.0110321	TRUE	9.12925e-06	inferred	family.Alcaligenaceae.id.2875	0.4414	16810	0.00116969	19.6831
rs17000015	family.Alcaligenaceae.id.2875	4	75867283	T	A	-0.0609257	0.0125363	TRUE	1.17421e-06	inferred	family.Alcaligenaceae.id.2875	0.2614	16377	0.00144013	23.6161
rs2040996	family.Alcaligenaceae.id.2875	7	111294074	C	T	-0.0490922	0.0110231	TRUE	8.44577e-06	inferred	family.Alcaligenaceae.id.2875	0.3996	16801	0.00117915	19.8318
rs2184675	family.Alcaligenaceae.id.2875	14	66593668	T	A	-0.0563972	0.0124753	TRUE	6.16351e-06	inferred	family.Alcaligenaceae.id.2875	0.2406	16377	0.00124634	20.4342
rs2321387	family.Alcaligenaceae.id.2875	13	58689340	A	G	-0.0568922	0.011049	TRUE	2.61738e-07	inferred	family.Alcaligenaceae.id.2875	0.5298	16808	0.00157493	26.5101
rs2367850	family.Alcaligenaceae.id.2875	3	193456274	C	G	0.0629104	0.0131712	TRUE	1.78495e-06	inferred	family.Alcaligenaceae.id.2875	0.2207	16377	0.00139109	22.8108
rs28480294	family.Alcaligenaceae.id.2875	15	71522509	C	T	-0.0516967	0.0115503	TRUE	7.61345e-06	inferred	family.Alcaligenaceae.id.2875	0.3439	16377	0.00122172	20.0301
rs35716880	family.Alcaligenaceae.id.2875	14	83441058	C	T	-0.0938919	0.0212316	TRUE	9.76673e-06	inferred	family.Alcaligenaceae.id.2875	0.06561	16697	0.00116989	19.5542
rs4033856	family.Alcaligenaceae.id.2875	4	45642485	T	C	0.081834	0.0168931	TRUE	1.27108e-06	inferred	family.Alcaligenaceae.id.2875	0.1292	15623	0.0014998	23.4635
rs6087811	family.Alcaligenaceae.id.2875	20	30596130	G	T	-0.0927044	0.0200457	TRUE	3.75216e-06	inferred	family.Alcaligenaceae.id.2875	0.08151	15868	0.00134602	21.3848
rs62191117	family.Alcaligenaceae.id.2875	2	239900775	G	A	0.0684302	0.0133636	TRUE	3.04497e-07	inferred	family.Alcaligenaceae.id.2875	0.2058	16688	0.00156878	26.2178
rs62395635	family.Alcaligenaceae.id.2875	5	173497796	C	T	0.110583	0.0238514	TRUE	3.54666e-06	inferred	family.Alcaligenaceae.id.2875	0.07058	14802	0.00145009	21.4926
rs67737557	family.Alcaligenaceae.id.2875	20	29836081	G	C	0.0738409	0.0151678	TRUE	1.12577e-06	inferred	family.Alcaligenaceae.id.2875	0.165	15876	0.0014906	23.6971
rs6969323	family.Alcaligenaceae.id.2875	7	104214487	C	A	-0.0593564	0.0129137	TRUE	4.29839e-06	inferred	family.Alcaligenaceae.id.2875	0.2515	16810	0.00125523	21.1244
rs7302582	family.Alcaligenaceae.id.2875	12	1396151	C	G	-0.106817	0.023298	TRUE	4.54445e-06	inferred	family.Alcaligenaceae.id.2875	0.0507	15113	0.00138894	21.0175
rs74776516	family.Alcaligenaceae.id.2875	11	20763367	G	T	-0.0944052	0.0213287	TRUE	9.59014e-06	inferred	family.Alcaligenaceae.id.2875	0.07555	14502	0.00134912	19.5887
rs7638039	family.Alcaligenaceae.id.2875	3	70588939	C	T	0.0603335	0.0127779	TRUE	2.33867e-06	inferred	family.Alcaligenaceae.id.2875	0.2326	16791	0.00132601	22.2919
rs79846372	family.Alcaligenaceae.id.2875	4	83635863	G	A	0.0882459	0.0198328	TRUE	8.60707e-06	inferred	family.Alcaligenaceae.id.2875	0.07654	16186	0.00122166	19.7956
rs9964679	family.Alcaligenaceae.id.2875	18	26569901	G	A	0.0537051	0.0116008	TRUE	3.6668e-06	inferred	family.Alcaligenaceae.id.2875	0.3101	16810	0.00127331	21.429
rs11585893	family.Bacteroidaceae.id.917	1	10644351	G	A	-0.0740746	0.0147633	TRUE	5.2356e-07	inferred	family.Bacteroidaceae.id.917	0.1481	17821	0.00141067	25.1722
rs13207588	family.Bacteroidaceae.id.917	6	41519430	G	A	-0.059205	0.0131195	TRUE	6.39901e-06	inferred	family.Bacteroidaceae.id.917	0.2326	17707	0.00114879	20.3627
rs1340391	family.Bacteroidaceae.id.917	1	102960989	C	T	-0.0592004	0.0132244	TRUE	7.58422e-06	inferred	family.Bacteroidaceae.id.917	0.1918	18302	0.00109376	20.0377
rs17619981	family.Bacteroidaceae.id.917	19	24342250	G	T	0.0880978	0.0187002	TRUE	2.46434e-06	inferred	family.Bacteroidaceae.id.917	0.06561	15801	0.00140263	22.1913
rs2023437	family.Bacteroidaceae.id.917	14	22045949	C	T	-0.0782324	0.0167634	TRUE	3.05836e-06	inferred	family.Bacteroidaceae.id.917	0.1243	17484	0.00124414	21.7771
rs2366421	family.Bacteroidaceae.id.917	3	62019400	A	T	-0.0528153	0.0117124	TRUE	6.5032e-06	inferred	family.Bacteroidaceae.id.917	0.2336	18299	0.00110998	20.3319
rs28757219	family.Bacteroidaceae.id.917	6	29143451	A	T	0.0818398	0.0170319	TRUE	1.54674e-06	inferred	family.Bacteroidaceae.id.917	0.1521	14833	0.00155418	23.0859
rs495004	family.Bacteroidaceae.id.917	9	112855426	G	C	-0.0607475	0.0129865	TRUE	2.9007e-06	inferred	family.Bacteroidaceae.id.917	0.2097	17707	0.00123421	21.8787
rs66474973	family.Bacteroidaceae.id.917	20	58605432	T	G	0.0812515	0.0164479	TRUE	7.81489e-07	inferred	family.Bacteroidaceae.id.917	0.1153	17405	0.0014001	24.4001
rs66710942	family.Bacteroidaceae.id.917	3	77215327	T	C	0.0488038	0.0107412	TRUE	5.53011e-06	inferred	family.Bacteroidaceae.id.917	0.4155	17821	0.00115709	20.642
rs6795673	family.Bacteroidaceae.id.917	3	10593224	T	C	0.0538565	0.0105251	TRUE	3.1052e-07	inferred	family.Bacteroidaceae.id.917	0.4115	18301	0.00142865	26.1803
rs9507307	family.Bacteroidaceae.id.917	13	24910476	T	C	0.0604456	0.0129128	TRUE	2.85389e-06	inferred	family.Bacteroidaceae.id.917	0.1899	18184	0.00120359	21.91
rs10872669	family.BacteroidalesS24.7group.id.11173	6	151515172	G	A	-0.123071	0.0275665	TRUE	8.02584e-06	inferred	family.BacteroidalesS24.7group.id.11173	0.1074	7368	0.00269787	19.9263
rs11135366	family.BacteroidalesS24.7group.id.11173	5	164763068	G	C	0.0842142	0.0183739	TRUE	4.57556e-06	inferred	family.BacteroidalesS24.7group.id.11173	0.2863	7953	0.00263446	21.0019
rs117439560	family.BacteroidalesS24.7group.id.11173	12	34078137	A	C	-0.17579	0.0395502	TRUE	8.80041e-06	inferred	family.BacteroidalesS24.7group.id.11173	0.04771	5764	0.0034157	19.7487
rs12748533	family.BacteroidalesS24.7group.id.11173	1	242767252	T	G	-0.0821108	0.0172701	TRUE	1.9892e-06	inferred	family.BacteroidalesS24.7group.id.11173	0.2972	7948	0.0028361	22.5998
rs17043770	family.BacteroidalesS24.7group.id.11173	2	53132960	A	G	-0.176886	0.0344092	TRUE	2.73797e-07	inferred	family.BacteroidalesS24.7group.id.11173	0.06561	5208	0.00504854	26.4161
rs61508842	family.BacteroidalesS24.7group.id.11173	3	158653545	C	T	0.122574	0.0272389	TRUE	6.79595e-06	inferred	family.BacteroidalesS24.7group.id.11173	0.1223	7576	0.00266577	20.2445
rs6831034	family.BacteroidalesS24.7group.id.11173	4	149300138	A	T	-0.0956546	0.0205228	TRUE	3.1484e-06	inferred	family.BacteroidalesS24.7group.id.11173	0.1978	7576	0.00285927	21.7182
rs689695	family.BacteroidalesS24.7group.id.11173	15	47352866	A	C	0.0814578	0.0167057	TRUE	1.08229e-06	inferred	family.BacteroidalesS24.7group.id.11173	0.3658	7954	0.00298027	23.7699
rs7217209	family.BacteroidalesS24.7group.id.11173	17	21205200	T	C	0.0843019	0.0187308	TRUE	6.77265e-06	inferred	family.BacteroidalesS24.7group.id.11173	0.173	7745	0.00260859	20.2512
rs738193	family.BacteroidalesS24.7group.id.11173	22	25943322	C	T	0.0847328	0.0165856	TRUE	3.24178e-07	inferred	family.BacteroidalesS24.7group.id.11173	0.3549	7778	0.0033444	26.0933
rs78609301	family.BacteroidalesS24.7group.id.11173	6	63236747	G	A	-0.0867065	0.0195709	TRUE	9.40632e-06	inferred	family.BacteroidalesS24.7group.id.11173	0.2167	7953	0.00246197	19.6234
rs941000	family.BacteroidalesS24.7group.id.11173	7	90714667	T	C	0.0850266	0.0163382	TRUE	1.94891e-07	inferred	family.BacteroidalesS24.7group.id.11173	0.4085	7778	0.00346994	27.0762
rs10841473	family.Bifidobacteriaceae.id.433	12	20378911	C	G	-0.0613031	0.0128844	TRUE	1.95601e-06	inferred	family.Bifidobacteriaceae.id.433	0.2704	14914	0.00151559	22.6347
rs10857328	family.Bifidobacteriaceae.id.433	4	161211924	A	T	0.0562	0.0126395	TRUE	8.73314e-06	inferred	family.Bifidobacteriaceae.id.433	0.2972	14915	0.00132377	19.7676
rs11655079	family.Bifidobacteriaceae.id.433	17	75348675	C	T	-0.0586146	0.0129952	TRUE	6.46759e-06	inferred	family.Bifidobacteriaceae.id.433	0.2495	14912	0.00136245	20.3419
rs13020688	family.Bifidobacteriaceae.id.433	2	192878532	A	G	0.0584045	0.0122081	TRUE	1.71788e-06	inferred	family.Bifidobacteriaceae.id.433	0.3529	14795	0.00154457	22.8841
rs182549	family.Bifidobacteriaceae.id.433	2	136616754	T	C	0.11707	0.0126703	TRUE	2.47237e-20	inferred	family.Bifidobacteriaceae.id.433	0.4911	14915	0.0056913	85.3602
rs1961273	family.Bifidobacteriaceae.id.433	2	137602926	T	C	0.0688125	0.0131699	TRUE	1.74176e-07	inferred	family.Bifidobacteriaceae.id.433	0.2714	14915	0.00182705	27.2967
rs4567981	family.Bifidobacteriaceae.id.433	2	49906864	A	T	0.0577763	0.0117388	TRUE	8.57486e-07	inferred	family.Bifidobacteriaceae.id.433	0.4394	14795	0.00163465	24.2209
rs4957061	family.Bifidobacteriaceae.id.433	5	521096	C	T	0.0569873	0.0116907	TRUE	1.09047e-06	inferred	family.Bifidobacteriaceae.id.433	0.4652	14795	0.00160347	23.7582
rs540489	family.Bifidobacteriaceae.id.433	17	72897722	G	T	-0.0632518	0.013817	TRUE	4.69794e-06	inferred	family.Bifidobacteriaceae.id.433	0.2336	14688	0.00142475	20.9538
rs55888705	family.Bifidobacteriaceae.id.433	4	1517826	G	A	0.053673	0.0120586	TRUE	8.54695e-06	inferred	family.Bifidobacteriaceae.id.433	0.3867	14914	0.00132662	19.8088
rs638382	family.Bifidobacteriaceae.id.433	2	135288740	C	T	-0.0602866	0.0122474	TRUE	8.54874e-07	inferred	family.Bifidobacteriaceae.id.433	0.3469	14148	0.00170969	24.2266
rs677208	family.Bifidobacteriaceae.id.433	18	4304187	C	G	0.0728589	0.0164821	TRUE	9.84748e-06	inferred	family.Bifidobacteriaceae.id.433	0.17	14915	0.00130843	19.5382
rs6899771	family.Bifidobacteriaceae.id.433	6	97406220	G	A	-0.0914312	0.0202604	TRUE	6.39735e-06	inferred	family.Bifidobacteriaceae.id.433	0.09543	14150	0.00143719	20.3626
rs7174549	family.Bifidobacteriaceae.id.433	15	92463303	T	C	0.0551726	0.0124655	TRUE	9.59801e-06	inferred	family.Bifidobacteriaceae.id.433	0.3559	14915	0.00131171	19.5872
rs7322849	family.Bifidobacteriaceae.id.433	13	112859829	C	T	0.110676	0.0200996	TRUE	3.66295e-08	inferred	family.Bifidobacteriaceae.id.433	0.09642	14915	0.00202874	30.3161
rs73797465	family.Bifidobacteriaceae.id.433	5	142793467	G	T	-0.0942612	0.0208421	TRUE	6.10764e-06	inferred	family.Bifidobacteriaceae.id.433	0.08648	14795	0.0013806	20.4514
rs7570971	family.Bifidobacteriaceae.id.433	2	135837906	C	A	0.112508	0.0125178	TRUE	2.52199e-19	inferred	family.Bifidobacteriaceae.id.433	0.5099	14795	0.00543036	80.7699
rs7588568	family.Bifidobacteriaceae.id.433	2	189805077	C	A	-0.060716	0.0130605	TRUE	3.33838e-06	inferred	family.Bifidobacteriaceae.id.433	0.2813	14913	0.00144708	21.6086
rs76671854	family.Bifidobacteriaceae.id.433	5	169748189	G	C	-0.0892981	0.0183177	TRUE	1.08827e-06	inferred	family.Bifidobacteriaceae.id.433	0.1252	13923	0.001704	23.7619
rs7971116	family.Bifidobacteriaceae.id.433	12	20984248	A	G	0.0531552	0.0118904	TRUE	7.80609e-06	inferred	family.Bifidobacteriaceae.id.433	0.4493	14915	0.00133812	19.9821
rs857444	family.Bifidobacteriaceae.id.433	6	14617591	T	C	0.0553965	0.0120669	TRUE	4.41618e-06	inferred	family.Bifidobacteriaceae.id.433	0.3608	14914	0.00141112	21.0723
rs117186816	family.Christensenellaceae.id.1866	11	123936128	A	G	-0.206476	0.0436362	TRUE	2.22596e-06	inferred	family.Christensenellaceae.id.1866	0.06461	4310	0.00516792	22.379
rs12380890	family.Christensenellaceae.id.1866	9	38002256	G	A	-0.0503972	0.0111047	TRUE	5.66953e-06	inferred	family.Christensenellaceae.id.1866	0.4274	16846	0.00122115	20.5942
rs12657403	family.Christensenellaceae.id.1866	5	3174785	G	A	0.078108	0.0171887	TRUE	5.5156e-06	inferred	family.Christensenellaceae.id.1866	0.1064	16245	0.00126951	20.6468
rs3132675	family.Christensenellaceae.id.1866	6	30116562	G	A	-0.0848788	0.0191685	TRUE	9.50994e-06	inferred	family.Christensenellaceae.id.1866	0.1103	13614	0.00143817	19.6045
rs4076564	family.Christensenellaceae.id.1866	6	169640257	A	G	-0.188623	0.039209	TRUE	1.50398e-06	inferred	family.Christensenellaceae.id.1866	0.03877	3730	0.00616627	23.1305
rs4805124	family.Christensenellaceae.id.1866	19	35884202	G	C	0.0486508	0.0109067	TRUE	8.17172e-06	inferred	family.Christensenellaceae.id.1866	0.5099	16847	0.00117966	19.8949
rs5763231	family.Christensenellaceae.id.1866	22	29825057	T	C	-0.0682036	0.0149492	TRUE	5.05817e-06	inferred	family.Christensenellaceae.id.1866	0.1461	16183	0.00128458	20.8126
rs62573205	family.Christensenellaceae.id.1866	9	137786999	A	G	-0.0654804	0.0133503	TRUE	9.35275e-07	inferred	family.Christensenellaceae.id.1866	0.1918	16838	0.00142669	24.0541
rs7211194	family.Christensenellaceae.id.1866	17	13541941	T	C	0.0492094	0.0110916	TRUE	9.13822e-06	inferred	family.Christensenellaceae.id.1866	0.4314	16436	0.00119616	19.6812
rs72706624	family.Christensenellaceae.id.1866	9	15518852	T	G	0.0882626	0.0197575	TRUE	7.92135e-06	inferred	family.Christensenellaceae.id.1866	0.1014	14869	0.00134037	19.9541
rs73210928	family.Christensenellaceae.id.1866	21	36579826	C	T	0.096538	0.0216535	TRUE	8.26053e-06	inferred	family.Christensenellaceae.id.1866	0.06859	15791	0.00125715	19.8741
rs870002	family.Christensenellaceae.id.1866	8	62220151	T	C	0.0488951	0.0109817	TRUE	8.49071e-06	inferred	family.Christensenellaceae.id.1866	0.496	16847	0.00117533	19.8217
rs892686	family.Christensenellaceae.id.1866	9	83043376	G	A	0.0506107	0.0109651	TRUE	3.91902e-06	inferred	family.Christensenellaceae.id.1866	0.4513	16847	0.00126296	21.3015
rs10875374	family.Clostridiaceae1.id.1869	1	101804809	T	C	-0.0536759	0.0119436	TRUE	6.98575e-06	inferred	family.Clostridiaceae1.id.1869	0.4483	14253	0.00141504	20.1943
rs12186080	family.Clostridiaceae1.id.1869	3	132596627	A	G	0.0748236	0.016246	TRUE	4.11146e-06	inferred	family.Clostridiaceae1.id.1869	0.161	14244	0.00148699	21.2092
rs12295563	family.Clostridiaceae1.id.1869	11	88240038	T	C	-0.0719168	0.0160335	TRUE	7.27753e-06	inferred	family.Clostridiaceae1.id.1869	0.1571	14253	0.00140956	20.116
rs12341505	family.Clostridiaceae1.id.1869	9	136710881	A	G	0.0814503	0.0179338	TRUE	5.57987e-06	inferred	family.Clostridiaceae1.id.1869	0.1113	14250	0.00144543	20.6243
rs12490337	family.Clostridiaceae1.id.1869	3	111482845	G	C	-0.0616944	0.013693	TRUE	6.62053e-06	inferred	family.Clostridiaceae1.id.1869	0.2455	14253	0.00142223	20.297
rs17394442	family.Clostridiaceae1.id.1869	20	54156698	C	T	-0.155202	0.0347312	TRUE	7.87137e-06	inferred	family.Clostridiaceae1.id.1869	0.04274	7648	0.00260419	19.9636
rs2795528	family.Clostridiaceae1.id.1869	10	43270264	A	G	-0.180969	0.0390911	TRUE	3.66695e-06	inferred	family.Clostridiaceae1.id.1869	0.04871	6411	0.00333179	21.4248
rs2817172	family.Clostridiaceae1.id.1869	1	3041519	T	C	0.0563367	0.012392	TRUE	5.46223e-06	inferred	family.Clostridiaceae1.id.1869	0.4125	13789	0.00149663	20.665
rs56188186	family.Clostridiaceae1.id.1869	16	87710690	G	A	0.0967774	0.0217471	TRUE	8.58229e-06	inferred	family.Clostridiaceae1.id.1869	0.07555	13218	0.00149598	19.8006
rs62397761	family.Clostridiaceae1.id.1869	6	48093014	G	A	0.0615805	0.0136198	TRUE	6.14332e-06	inferred	family.Clostridiaceae1.id.1869	0.2863	14248	0.00143274	20.4402
rs881532	family.Clostridiaceae1.id.1869	22	47806774	G	A	-0.0533035	0.0119011	TRUE	7.50332e-06	inferred	family.Clostridiaceae1.id.1869	0.4771	14250	0.00140577	20.0576
rs10517600	family.ClostridialesvadinBB60group.id.11286	4	155632958	G	T	0.0626993	0.0139364	TRUE	6.8289e-06	inferred	family.ClostridialesvadinBB60group.id.11286	0.5358	10512	0.00192177	20.2367
rs10904722	family.ClostridialesvadinBB60group.id.11286	10	6714424	T	C	-0.0672314	0.0147123	TRUE	4.88347e-06	inferred	family.ClostridialesvadinBB60group.id.11286	0.2813	10512	0.0019826	20.8785
rs118104867	family.ClostridialesvadinBB60group.id.11286	8	123977538	T	C	0.214464	0.0455098	TRUE	2.4472e-06	inferred	family.ClostridialesvadinBB60group.id.11286	0.04871	4095	0.00539382	22.1966
rs13409132	family.ClostridialesvadinBB60group.id.11286	2	205616346	G	A	-0.165419	0.0352154	TRUE	2.6358e-06	inferred	family.ClostridialesvadinBB60group.id.11286	0.04473	5913	0.00371773	22.0575
rs1532854	family.ClostridialesvadinBB60group.id.11286	7	9676206	A	T	-0.0748608	0.0168512	TRUE	8.89419e-06	inferred	family.ClostridialesvadinBB60group.id.11286	0.2087	10500	0.00187603	19.7316
rs17121075	family.ClostridialesvadinBB60group.id.11286	14	85856796	A	G	0.0769254	0.0172234	TRUE	7.95673e-06	inferred	family.ClostridialesvadinBB60group.id.11286	0.168	10512	0.00189407	19.9444
rs2191834	family.ClostridialesvadinBB60group.id.11286	2	229942951	T	G	0.0746375	0.0159136	TRUE	2.72982e-06	inferred	family.ClostridialesvadinBB60group.id.11286	0.2396	10511	0.00208845	21.9935
rs28691777	family.ClostridialesvadinBB60group.id.11286	17	58149405	T	C	0.137134	0.0266996	TRUE	2.80398e-07	inferred	family.ClostridialesvadinBB60group.id.11286	0.07157	10199	0.00257988	26.375
rs55682560	family.ClostridialesvadinBB60group.id.11286	15	87392290	T	C	-0.131519	0.0261319	TRUE	4.83085e-07	inferred	family.ClostridialesvadinBB60group.id.11286	0.06958	9183	0.00275079	25.3247
rs6588624	family.ClostridialesvadinBB60group.id.11286	1	56849539	A	G	-0.0662317	0.0138147	TRUE	1.63241e-06	inferred	family.ClostridialesvadinBB60group.id.11286	0.4712	10512	0.00218181	22.981
rs66714985	family.ClostridialesvadinBB60group.id.11286	8	3305122	C	A	0.116908	0.0252447	TRUE	3.63927e-06	inferred	family.ClostridialesvadinBB60group.id.11286	0.08449	10512	0.00203599	21.442
rs7226487	family.ClostridialesvadinBB60group.id.11286	18	74373125	G	A	-0.0643682	0.0138701	TRUE	3.47102e-06	inferred	family.ClostridialesvadinBB60group.id.11286	0.4761	10505	0.00204595	21.5327
rs7254592	family.ClostridialesvadinBB60group.id.11286	19	56722046	T	C	-0.066059	0.0149268	TRUE	9.621e-06	inferred	family.ClostridialesvadinBB60group.id.11286	0.3022	10129	0.00192985	19.5814
rs7538034	family.ClostridialesvadinBB60group.id.11286	1	71391694	G	T	-0.078598	0.0165982	TRUE	2.18706e-06	inferred	family.ClostridialesvadinBB60group.id.11286	0.2078	10420	0.00214733	22.419
rs7725895	family.ClostridialesvadinBB60group.id.11286	5	142244898	G	A	-0.116224	0.0240367	TRUE	1.32972e-06	inferred	family.ClostridialesvadinBB60group.id.11286	0.08946	10512	0.00221916	23.3753
rs989682	family.ClostridialesvadinBB60group.id.11286	3	15564453	G	A	0.070194	0.0155364	TRUE	6.24173e-06	inferred	family.ClostridialesvadinBB60group.id.11286	0.2823	10129	0.00201121	20.4086
rs9979874	family.ClostridialesvadinBB60group.id.11286	21	38612024	C	G	-0.0738925	0.0150911	TRUE	9.76016e-07	inferred	family.ClostridialesvadinBB60group.id.11286	0.2873	10506	0.00227682	23.9703
rs11073596	family.Coriobacteriaceae.id.811	15	86433579	G	T	0.0510212	0.0114339	TRUE	8.10966e-06	inferred	family.Coriobacteriaceae.id.811	0.34	17527	0.00113478	19.9096
rs11250875	family.Coriobacteriaceae.id.811	10	1922731	C	T	0.06075	0.0130939	TRUE	3.49138e-06	inferred	family.Coriobacteriaceae.id.811	0.2087	17690	0.00121534	21.5232
rs12974142	family.Coriobacteriaceae.id.811	19	52895166	A	G	0.0789796	0.0177205	TRUE	8.3127e-06	inferred	family.Coriobacteriaceae.id.811	0.1083	17413	0.00113949	19.8623
rs13307134	family.Coriobacteriaceae.id.811	7	105084680	T	C	0.0565686	0.0126265	TRUE	7.45877e-06	inferred	family.Coriobacteriaceae.id.811	0.2356	17527	0.00114388	20.0695
rs1397793	family.Coriobacteriaceae.id.811	5	90471451	A	G	-0.0498855	0.0112446	TRUE	9.1485e-06	inferred	family.Coriobacteriaceae.id.811	0.3857	17527	0.00112166	19.6792
rs1816223	family.Coriobacteriaceae.id.811	12	11494021	G	A	-0.0586265	0.0129006	TRUE	5.50697e-06	inferred	family.Coriobacteriaceae.id.811	0.2107	17688	0.00116623	20.65
rs240104	family.Coriobacteriaceae.id.811	1	176571431	C	T	-0.0603429	0.0126849	TRUE	1.96432e-06	inferred	family.Coriobacteriaceae.id.811	0.2445	17577	0.0012858	22.6271
rs2442778	family.Coriobacteriaceae.id.811	3	11654412	A	G	-0.116408	0.0258545	TRUE	6.71785e-06	inferred	family.Coriobacteriaceae.id.811	0.04573	13472	0.00150249	20.2689
rs3025411	family.Coriobacteriaceae.id.811	9	136512906	G	A	0.0926543	0.0209468	TRUE	9.71963e-06	inferred	family.Coriobacteriaceae.id.811	0.1044	15671	0.00124698	19.5632
rs34739816	family.Coriobacteriaceae.id.811	17	37376685	T	G	0.0965017	0.0207666	TRUE	3.36847e-06	inferred	family.Coriobacteriaceae.id.811	0.08151	16593	0.00129972	21.5917
rs45480394	family.Coriobacteriaceae.id.811	19	55857777	G	T	-0.0504262	0.0113307	TRUE	8.57073e-06	inferred	family.Coriobacteriaceae.id.811	0.3618	17413	0.00113614	19.8039
rs4880783	family.Coriobacteriaceae.id.811	10	1223742	T	G	0.056503	0.0125055	TRUE	6.23575e-06	inferred	family.Coriobacteriaceae.id.811	0.2117	17691	0.00115261	20.4121
rs62448869	family.Coriobacteriaceae.id.811	7	24464799	A	T	-0.0486059	0.0108982	TRUE	8.19672e-06	inferred	family.Coriobacteriaceae.id.811	0.4602	17527	0.00113362	19.8892
rs67075313	family.Coriobacteriaceae.id.811	2	29803706	T	C	0.0638621	0.0142439	TRUE	7.34338e-06	inferred	family.Coriobacteriaceae.id.811	0.1869	16822	0.00119353	20.0992
rs67561917	family.Coriobacteriaceae.id.811	20	62072077	G	A	-0.0714367	0.0154113	TRUE	3.56362e-06	inferred	family.Coriobacteriaceae.id.811	0.1421	17333	0.00123808	21.4838
rs719099	family.Coriobacteriaceae.id.811	10	65799217	G	A	0.0778402	0.0155815	TRUE	5.86301e-07	inferred	family.Coriobacteriaceae.id.811	0.1362	17687	0.00140904	24.954
rs74236219	family.Coriobacteriaceae.id.811	11	9673168	A	G	-0.104632	0.0234423	TRUE	8.06788e-06	inferred	family.Coriobacteriaceae.id.811	0.05467	14752	0.00134862	19.919
rs7540303	family.Coriobacteriaceae.id.811	1	179629191	T	C	0.0483227	0.0109062	TRUE	9.38982e-06	inferred	family.Coriobacteriaceae.id.811	0.4215	17691	0.00110847	19.6295
rs76779974	family.Coriobacteriaceae.id.811	5	125460084	G	C	0.0774888	0.0171877	TRUE	6.53222e-06	inferred	family.Coriobacteriaceae.id.811	0.1123	16419	0.0012364	20.3231
rs7898585	family.Coriobacteriaceae.id.811	10	5644995	C	T	0.0731501	0.0164186	TRUE	8.37645e-06	inferred	family.Coriobacteriaceae.id.811	0.1262	17691	0.00112078	19.8477
rs80046645	family.Coriobacteriaceae.id.811	5	459415	G	C	0.25584	0.0561995	TRUE	5.30506e-06	inferred	family.Coriobacteriaceae.id.811	0.04076	3204	0.00642656	20.7109
rs8010111	family.Coriobacteriaceae.id.811	14	39660509	A	G	-0.103377	0.0229286	TRUE	6.52454e-06	inferred	family.Coriobacteriaceae.id.811	0.06461	15996	0.00126919	20.3253
rs112893842	family.Defluviitaleaceae.id.1924	9	8786663	C	T	0.110761	0.0232545	TRUE	1.90728e-06	inferred	family.Defluviitaleaceae.id.1924	0.09742	8203	0.00275798	22.6807
rs1582238	family.Defluviitaleaceae.id.1924	1	118723685	C	T	0.0801923	0.0167061	TRUE	1.58522e-06	inferred	family.Defluviitaleaceae.id.1924	0.3718	8002	0.00287123	23.036
rs17051335	family.Defluviitaleaceae.id.1924	4	122202910	T	C	-0.134314	0.0292201	TRUE	4.29426e-06	inferred	family.Defluviitaleaceae.id.1924	0.07952	8031	0.002624	21.1235
rs1908593	family.Defluviitaleaceae.id.1924	18	59026148	C	T	0.070223	0.0156601	TRUE	7.31849e-06	inferred	family.Defluviitaleaceae.id.1924	0.5378	8203	0.00244532	20.1032
rs2357086	family.Defluviitaleaceae.id.1924	4	147446563	C	T	-0.111566	0.0218162	TRUE	3.15555e-07	inferred	family.Defluviitaleaceae.id.1924	0.171	8194	0.00318146	26.1457
rs28696126	family.Defluviitaleaceae.id.1924	7	79734541	T	A	-0.107106	0.0238173	TRUE	6.89176e-06	inferred	family.Defluviitaleaceae.id.1924	0.1918	7830	0.00257611	20.2179
rs4344384	family.Defluviitaleaceae.id.1924	10	66407366	T	G	0.0708803	0.0156121	TRUE	5.62304e-06	inferred	family.Defluviitaleaceae.id.1924	0.4742	8200	0.00250741	20.6074
rs4677103	family.Defluviitaleaceae.id.1924	3	72207794	G	A	0.0977203	0.0197033	TRUE	7.06383e-07	inferred	family.Defluviitaleaceae.id.1924	0.171	8002	0.00306452	24.5915
rs55658617	family.Defluviitaleaceae.id.1924	21	41811003	C	T	0.177314	0.0361844	TRUE	9.56959e-07	inferred	family.Defluviitaleaceae.id.1924	0.06958	6676	0.003584	24.0056
rs9608282	family.Defluviitaleaceae.id.1924	22	24804081	G	T	0.139014	0.0299429	TRUE	3.44e-06	inferred	family.Defluviitaleaceae.id.1924	0.06561	7736	0.00277846	21.5484
rs9725395	family.Defluviitaleaceae.id.1924	1	85205632	G	A	-0.138357	0.0295185	TRUE	2.77083e-06	inferred	family.Defluviitaleaceae.id.1924	0.08748	8031	0.00272807	21.9636
rs112381107	family.Desulfovibrionaceae.id.3169	9	15269705	T	C	0.211435	0.0456962	TRUE	3.7103e-06	inferred	family.Desulfovibrionaceae.id.3169	0.04771	4455	0.00478262	21.3994
rs11599763	family.Desulfovibrionaceae.id.3169	10	11855599	C	T	-0.0555931	0.0117493	TRUE	2.22769e-06	inferred	family.Desulfovibrionaceae.id.3169	0.3897	15142	0.00147635	22.385
rs16851319	family.Desulfovibrionaceae.id.3169	1	203308383	C	G	-0.0732697	0.0150964	TRUE	1.21324e-06	inferred	family.Desulfovibrionaceae.id.3169	0.1869	15128	0.0015547	23.553
rs17791387	family.Desulfovibrionaceae.id.3169	9	81834426	G	A	-0.0729251	0.0154381	TRUE	2.31567e-06	inferred	family.Desulfovibrionaceae.id.3169	0.1412	15045	0.00148092	22.3106
rs186073	family.Desulfovibrionaceae.id.3169	3	31133401	C	T	0.0525745	0.0118552	TRUE	9.21857e-06	inferred	family.Desulfovibrionaceae.id.3169	0.4274	14839	0.0013236	19.6642
rs2692012	family.Desulfovibrionaceae.id.3169	1	203991605	G	A	0.114231	0.0253568	TRUE	6.63952e-06	inferred	family.Desulfovibrionaceae.id.3169	0.06362	13080	0.00154915	20.2913
rs2838334	family.Desulfovibrionaceae.id.3169	21	45064961	A	G	0.0571419	0.012423	TRUE	4.23117e-06	inferred	family.Desulfovibrionaceae.id.3169	0.3231	15142	0.0013953	21.1544
rs3935584	family.Desulfovibrionaceae.id.3169	2	233929283	T	C	-0.0525838	0.0115757	TRUE	5.55673e-06	inferred	family.Desulfovibrionaceae.id.3169	0.496	15140	0.0013611	20.6324
rs4506934	family.Desulfovibrionaceae.id.3169	17	2856662	T	C	-0.0943381	0.020138	TRUE	2.80533e-06	inferred	family.Desulfovibrionaceae.id.3169	0.1123	15035	0.00145749	21.9424
rs58601575	family.Desulfovibrionaceae.id.3169	18	1718380	T	G	0.0767826	0.0170937	TRUE	7.06014e-06	inferred	family.Desulfovibrionaceae.id.3169	0.1004	15141	0.00133083	20.1742
rs6058181	family.Desulfovibrionaceae.id.3169	20	33694801	T	C	0.0834742	0.0166111	TRUE	5.02875e-07	inferred	family.Desulfovibrionaceae.id.3169	0.1233	15074	0.00167245	25.2494
rs7164160	family.Desulfovibrionaceae.id.3169	15	96159374	T	A	-0.0574455	0.0129468	TRUE	9.12101e-06	inferred	family.Desulfovibrionaceae.id.3169	0.2584	15142	0.00129848	19.6846
rs72647048	family.Desulfovibrionaceae.id.3169	8	57865378	C	T	-0.0770089	0.017089	TRUE	6.59578e-06	inferred	family.Desulfovibrionaceae.id.3169	0.1163	15142	0.00133931	20.3043
rs75756239	family.Desulfovibrionaceae.id.3169	14	77836173	C	T	0.115266	0.0260836	TRUE	9.91174e-06	inferred	family.Desulfovibrionaceae.id.3169	0.05765	13227	0.00147422	19.5254
rs7936267	family.Desulfovibrionaceae.id.3169	11	10660816	G	A	-0.0557331	0.0123311	TRUE	6.19194e-06	inferred	family.Desulfovibrionaceae.id.3169	0.333	15136	0.00134781	20.4252
rs9928243	family.Desulfovibrionaceae.id.3169	16	71541641	A	C	-0.0541732	0.0117819	TRUE	4.26549e-06	inferred	family.Desulfovibrionaceae.id.3169	0.4254	15141	0.00139437	21.1389
rs111229068	family.Enterobacteriaceae.id.3469	11	2563450	T	A	0.110561	0.0241719	TRUE	4.78626e-06	inferred	family.Enterobacteriaceae.id.3469	0.1054	12350	0.00169114	20.9176
rs2374343	family.Enterobacteriaceae.id.3469	2	42134634	G	C	0.0584029	0.0126351	TRUE	3.79567e-06	inferred	family.Enterobacteriaceae.id.3469	0.3469	13576	0.00157129	21.3622
rs35673018	family.Enterobacteriaceae.id.3469	16	54327745	A	G	0.0899642	0.0202934	TRUE	9.28584e-06	inferred	family.Enterobacteriaceae.id.3469	0.09443	13326	0.00147261	19.65
rs4792380	family.Enterobacteriaceae.id.3469	17	13521040	T	A	0.115598	0.0257683	TRUE	7.25562e-06	inferred	family.Enterobacteriaceae.id.3469	0.05169	12763	0.00157431	20.1215
rs504442	family.Enterobacteriaceae.id.3469	18	55145547	G	T	0.084159	0.0189479	TRUE	8.92906e-06	inferred	family.Enterobacteriaceae.id.3469	0.1392	13578	0.00145082	19.7249
rs6092361	family.Enterobacteriaceae.id.3469	20	55339620	G	A	0.060255	0.0129095	TRUE	3.04883e-06	inferred	family.Enterobacteriaceae.id.3469	0.3588	13518	0.001609	21.7824
rs61973590	family.Enterobacteriaceae.id.3469	14	27718039	G	C	-0.0605392	0.0133696	TRUE	5.95114e-06	inferred	family.Enterobacteriaceae.id.3469	0.2942	13570	0.00150869	20.5008
rs78143293	family.Enterobacteriaceae.id.3469	18	57672335	G	A	-0.0848521	0.0170415	TRUE	6.38673e-07	inferred	family.Enterobacteriaceae.id.3469	0.1441	13572	0.00182336	24.7882
rs79757635	family.Enterobacteriaceae.id.3469	13	110840418	A	C	0.0758597	0.0171286	TRUE	9.4741e-06	inferred	family.Enterobacteriaceae.id.3469	0.161	13419	0.00145957	19.6117
rs80319214	family.Enterobacteriaceae.id.3469	2	4015933	G	C	0.0990404	0.0215877	TRUE	4.47927e-06	inferred	family.Enterobacteriaceae.id.3469	0.1153	12641	0.00166229	21.0446
rs10781552	family.Erysipelotrichaceae.id.2149	10	133897233	T	C	-0.0552212	0.0116074	TRUE	1.96096e-06	inferred	family.Erysipelotrichaceae.id.2149	0.3121	17789	0.00127068	22.6304
rs17530232	family.Erysipelotrichaceae.id.2149	13	40385457	G	A	0.10305	0.0224648	TRUE	4.49263e-06	inferred	family.Erysipelotrichaceae.id.2149	0.07654	16622	0.00126433	21.0397
rs1884466	family.Erysipelotrichaceae.id.2149	1	64139196	T	C	-0.0475363	0.0106939	TRUE	8.78102e-06	inferred	family.Erysipelotrichaceae.id.2149	0.4513	18205	0.00108423	19.7576
rs2300774	family.Erysipelotrichaceae.id.2149	3	195793712	A	G	0.0524152	0.0106784	TRUE	9.17591e-07	inferred	family.Erysipelotrichaceae.id.2149	0.4076	18216	0.00132092	24.0911
rs290833	family.Erysipelotrichaceae.id.2149	1	97457427	G	T	-0.0497374	0.0111376	TRUE	7.9808e-06	inferred	family.Erysipelotrichaceae.id.2149	0.3688	17789	0.0011198	19.9402
rs35161940	family.Erysipelotrichaceae.id.2149	17	70327224	C	T	-0.0806041	0.0167641	TRUE	1.52343e-06	inferred	family.Erysipelotrichaceae.id.2149	0.1272	18213	0.00126771	23.1157
rs4078432	family.Erysipelotrichaceae.id.2149	14	48997206	T	C	-0.0608929	0.0133764	TRUE	5.30679e-06	inferred	family.Erysipelotrichaceae.id.2149	0.1809	17789	0.00116359	20.7209
rs62504403	family.Erysipelotrichaceae.id.2149	8	38803551	T	C	0.0681159	0.0127883	TRUE	1.00175e-07	inferred	family.Erysipelotrichaceae.id.2149	0.2356	16981	0.00166794	28.3673
rs62535711	family.Erysipelotrichaceae.id.2149	9	37174829	C	T	0.102312	0.0230364	TRUE	8.94059e-06	inferred	family.Erysipelotrichaceae.id.2149	0.0507	15172	0.00129843	19.7228
rs7234058	family.Erysipelotrichaceae.id.2149	18	5830507	C	T	-0.0945759	0.0194091	TRUE	1.10047e-06	inferred	family.Erysipelotrichaceae.id.2149	0.09742	16874	0.00140515	23.741
rs8003149	family.Erysipelotrichaceae.id.2149	14	56156504	T	C	0.0538798	0.0116888	TRUE	4.03592e-06	inferred	family.Erysipelotrichaceae.id.2149	0.2823	18213	0.00116526	21.2454
rs921306	family.Erysipelotrichaceae.id.2149	5	3004396	C	T	0.0493866	0.0109127	TRUE	6.02189e-06	inferred	family.Erysipelotrichaceae.id.2149	0.4046	17789	0.00115002	20.4789
rs10759623	family.FamilyXI.id.1936	9	115821485	T	C	-0.162115	0.032151	TRUE	4.59993e-07	inferred	family.FamilyXI.id.1936	0.1809	3156	0.00799161	25.4086
rs11547158	family.FamilyXI.id.1936	7	148921732	G	A	-0.177599	0.0372795	TRUE	1.89796e-06	inferred	family.FamilyXI.id.1936	0.1203	3133	0.00719197	22.6812
rs12345527	family.FamilyXI.id.1936	9	74675604	T	C	-0.141693	0.0318532	TRUE	8.65471e-06	inferred	family.FamilyXI.id.1936	0.1829	3156	0.00623074	19.775
rs17379710	family.FamilyXI.id.1936	11	35334668	C	T	-0.116383	0.0252125	TRUE	3.91011e-06	inferred	family.FamilyXI.id.1936	0.4354	3156	0.00670644	21.2949
rs2155352	family.FamilyXI.id.1936	11	95357209	G	A	-0.150538	0.0302319	TRUE	6.37729e-07	inferred	family.FamilyXI.id.1936	0.2286	3150	0.00780986	24.7789
rs2156611	family.FamilyXI.id.1936	18	43345864	C	T	-0.112486	0.0251099	TRUE	7.47262e-06	inferred	family.FamilyXI.id.1936	0.492	3155	0.00632058	20.0555
rs3733511	family.FamilyXI.id.1936	4	119955787	G	A	0.128253	0.0274718	TRUE	3.03331e-06	inferred	family.FamilyXI.id.1936	0.2942	3156	0.00685865	21.7816
rs488164	family.FamilyXI.id.1936	1	239995451	G	T	0.117998	0.025516	TRUE	3.75572e-06	inferred	family.FamilyXI.id.1936	0.3837	3149	0.00674544	21.3721
rs511683	family.FamilyXI.id.1936	18	6011000	T	C	0.179411	0.0406049	TRUE	9.94086e-06	inferred	family.FamilyXI.id.1936	0.1133	3145	0.00616926	19.5103
rs6025153	family.FamilyXI.id.1936	20	55348292	C	G	0.118619	0.0261969	TRUE	5.95552e-06	inferred	family.FamilyXI.id.1936	0.3738	3130	0.00650767	20.4893
rs6928380	family.FamilyXI.id.1936	6	15999893	A	G	-0.167394	0.0376539	TRUE	8.7652e-06	inferred	family.FamilyXI.id.1936	0.1302	3156	0.00622315	19.7507
rs697771	family.FamilyXI.id.1936	16	54115200	G	A	-0.117677	0.0251491	TRUE	2.88031e-06	inferred	family.FamilyXI.id.1936	0.4324	3152	0.00689836	21.8808
rs10404377	family.FamilyXIII.id.1957	19	16174657	A	C	-0.0503183	0.011165	TRUE	6.58165e-06	inferred	family.FamilyXIII.id.1957	0.4225	16269	0.0012469	20.3086
rs118170811	family.FamilyXIII.id.1957	10	102366896	G	A	0.151619	0.0317112	TRUE	1.74212e-06	inferred	family.FamilyXIII.id.1957	0.03976	9645	0.00236457	22.8556
rs11953435	family.FamilyXIII.id.1957	5	2583630	T	C	0.0494916	0.011179	TRUE	9.54646e-06	inferred	family.FamilyXIII.id.1957	0.3857	16735	0.00116983	19.5977
rs12643275	family.FamilyXIII.id.1957	4	162211872	T	A	-0.0550907	0.0116474	TRUE	2.2466e-06	inferred	family.FamilyXIII.id.1957	0.3499	16269	0.00137322	22.369
rs12904405	family.FamilyXIII.id.1957	15	94105415	G	A	-0.0851896	0.0192688	TRUE	9.81963e-06	inferred	family.FamilyXIII.id.1957	0.1024	16643	0.00117306	19.5438
rs1887048	family.FamilyXIII.id.1957	1	65170838	A	G	0.0579979	0.0129602	TRUE	7.63856e-06	inferred	family.FamilyXIII.id.1957	0.2237	16717	0.00119652	20.0239
rs1999289	family.FamilyXIII.id.1957	21	19685992	T	A	-0.0637366	0.013927	TRUE	4.72849e-06	inferred	family.FamilyXIII.id.1957	0.2505	16269	0.00128572	20.9417
rs3098182	family.FamilyXIII.id.1957	15	50802980	T	G	0.0508511	0.011014	TRUE	3.89447e-06	inferred	family.FamilyXIII.id.1957	0.4324	16731	0.00127243	21.3136
rs482905	family.FamilyXIII.id.1957	1	166557202	T	G	0.0596528	0.012717	TRUE	2.7216e-06	inferred	family.FamilyXIII.id.1957	0.2495	16737	0.00131293	22.0008
rs6501525	family.FamilyXIII.id.1957	17	70218627	G	A	0.0561559	0.0115587	TRUE	1.1839e-06	inferred	family.FamilyXIII.id.1957	0.3857	16269	0.00144871	23.6003
rs66753613	family.FamilyXIII.id.1957	1	39212021	A	G	0.0651136	0.0144251	TRUE	6.36465e-06	inferred	family.FamilyXIII.id.1957	0.2048	16269	0.00125083	20.3728
rs6797051	family.FamilyXIII.id.1957	3	88995218	T	C	-0.0805984	0.0171364	TRUE	2.55934e-06	inferred	family.FamilyXIII.id.1957	0.1173	16737	0.00131996	22.1188
rs7076829	family.FamilyXIII.id.1957	10	7906746	A	T	-0.0516394	0.0112313	TRUE	4.26941e-06	inferred	family.FamilyXIII.id.1957	0.4205	16269	0.00129771	21.1373
rs7514702	family.FamilyXIII.id.1957	1	186914023	C	T	-0.0663236	0.0141626	TRUE	2.82672e-06	inferred	family.FamilyXIII.id.1957	0.1769	16737	0.0013086	21.9281
rs10402491	family.Lachnospiraceae.id.1987	19	13425799	T	C	0.0661701	0.014851	TRUE	8.36548e-06	inferred	family.Lachnospiraceae.id.1987	0.1203	18334	0.00108165	19.8503
rs11056807	family.Lachnospiraceae.id.1987	12	16307468	A	G	0.207052	0.0467851	TRUE	9.61803e-06	inferred	family.Lachnospiraceae.id.1987	0.0328	4482	0.00435087	19.5771
rs11139361	family.Lachnospiraceae.id.1987	9	72179847	C	T	0.0494463	0.0110503	TRUE	7.65393e-06	inferred	family.Lachnospiraceae.id.1987	0.3628	18333	0.00109096	20.0202
rs112040820	family.Lachnospiraceae.id.1987	17	80469064	G	A	0.0549584	0.0117086	TRUE	2.68097e-06	inferred	family.Lachnospiraceae.id.1987	0.2704	17512	0.00125655	22.0298
rs11755180	family.Lachnospiraceae.id.1987	6	161957425	G	C	-0.049227	0.0104894	TRUE	2.69197e-06	inferred	family.Lachnospiraceae.id.1987	0.5298	18333	0.00119991	22.0221
rs11979110	family.Lachnospiraceae.id.1987	7	130436459	C	T	-0.0500924	0.0105069	TRUE	1.86446e-06	inferred	family.Lachnospiraceae.id.1987	0.4473	18339	0.00123789	22.7274
rs1205443	family.Lachnospiraceae.id.1987	20	36876868	G	A	0.0501415	0.0112157	TRUE	7.7984e-06	inferred	family.Lachnospiraceae.id.1987	0.336	17779	0.00112291	19.9844
rs12562372	family.Lachnospiraceae.id.1987	1	117031337	T	G	-0.0515295	0.01067	TRUE	1.36965e-06	inferred	family.Lachnospiraceae.id.1987	0.5388	17859	0.00130424	23.3202
rs12760724	family.Lachnospiraceae.id.1987	1	214031969	C	A	-0.0484566	0.0107934	TRUE	7.14019e-06	inferred	family.Lachnospiraceae.id.1987	0.3439	18340	0.00109777	20.1531
rs13005175	family.Lachnospiraceae.id.1987	2	232469722	G	A	0.0993483	0.0218395	TRUE	5.3897e-06	inferred	family.Lachnospiraceae.id.1987	0.08847	16893	0.00122348	20.6911
rs146660815	family.Lachnospiraceae.id.1987	6	46664437	C	T	-0.215114	0.0476778	TRUE	6.42715e-06	inferred	family.Lachnospiraceae.id.1987	0.05467	4112	0.00492614	20.3467
rs2159863	family.Lachnospiraceae.id.1987	4	10245354	G	A	-0.0585831	0.0128742	TRUE	5.35383e-06	inferred	family.Lachnospiraceae.id.1987	0.1978	18340	0.00112775	20.7041
rs2910921	family.Lachnospiraceae.id.1987	5	32348593	C	T	0.160302	0.035832	TRUE	7.68736e-06	inferred	family.Lachnospiraceae.id.1987	0.04473	6549	0.00304674	20.008
rs3127230	family.Lachnospiraceae.id.1987	10	103392503	T	C	-0.0503537	0.0112201	TRUE	7.19537e-06	inferred	family.Lachnospiraceae.id.1987	0.334	18340	0.00109697	20.1384
rs35524804	family.Lachnospiraceae.id.1987	9	100113683	C	T	-0.0607481	0.0125216	TRUE	1.22547e-06	inferred	family.Lachnospiraceae.id.1987	0.2674	17859	0.00131619	23.5342
rs62078342	family.Lachnospiraceae.id.1987	17	75211870	A	C	0.164494	0.0352671	TRUE	3.09745e-06	inferred	family.Lachnospiraceae.id.1987	0.06262	6868	0.00315762	21.7489
rs7359994	family.Lachnospiraceae.id.1987	19	29408858	C	T	-0.0503142	0.0112482	TRUE	7.70928e-06	inferred	family.Lachnospiraceae.id.1987	0.332	18340	0.0010898	20.0065
rs79086868	family.Lachnospiraceae.id.1987	9	133791605	C	T	0.0776723	0.0164472	TRUE	2.32943e-06	inferred	family.Lachnospiraceae.id.1987	0.1093	17522	0.00127119	22.2996
rs959845	family.Lachnospiraceae.id.1987	4	186906801	T	C	-0.0493666	0.0107801	TRUE	4.66296e-06	inferred	family.Lachnospiraceae.id.1987	0.4453	17859	0.00117287	20.9686
rs9929145	family.Lachnospiraceae.id.1987	16	76559184	A	G	-0.125721	0.0245233	TRUE	2.95032e-07	inferred	family.Lachnospiraceae.id.1987	0.06163	15866	0.00165376	26.2786
rs11674854	family.Lactobacillaceae.id.1836	2	28903275	T	C	-0.0830224	0.0175267	TRUE	2.17015e-06	inferred	family.Lactobacillaceae.id.1836	0.4274	6750	0.00331316	22.4315
rs16861661	family.Lactobacillaceae.id.1836	1	18501459	A	G	-0.193287	0.0379293	TRUE	3.46925e-07	inferred	family.Lactobacillaceae.id.1836	0.0497	5385	0.00479934	25.9595
rs328312	family.Lactobacillaceae.id.1836	16	73890910	A	T	0.082529	0.0168225	TRUE	9.30131e-07	inferred	family.Lactobacillaceae.id.1836	0.4473	7051	0.00340175	24.0608
rs6092149	family.Lactobacillaceae.id.1836	20	54192992	T	A	-0.0825646	0.0170282	TRUE	1.2428e-06	inferred	family.Lactobacillaceae.id.1836	0.4433	7006	0.00334444	23.5031
rs62314653	family.Lactobacillaceae.id.1836	4	109896462	A	C	0.177082	0.0392269	TRUE	6.35263e-06	inferred	family.Lactobacillaceae.id.1836	0.06262	6016	0.00337601	20.3721
rs71416606	family.Lactobacillaceae.id.1836	14	98545234	T	C	-0.21494	0.0484968	TRUE	9.33454e-06	inferred	family.Lactobacillaceae.id.1836	0.07356	3955	0.00494208	19.6331
rs7399658	family.Lactobacillaceae.id.1836	13	23834968	A	G	-0.10457	0.0220312	TRUE	2.0703e-06	inferred	family.Lactobacillaceae.id.1836	0.2157	6707	0.00334773	22.522
rs74599091	family.Lactobacillaceae.id.1836	1	179720669	G	A	0.191613	0.0425039	TRUE	6.5404e-06	inferred	family.Lactobacillaceae.id.1836	0.03479	4951	0.00408808	20.315
rs768253	family.Lactobacillaceae.id.1836	8	69010103	G	T	-0.0792344	0.0170604	TRUE	3.41163e-06	inferred	family.Lactobacillaceae.id.1836	0.3907	7059	0.00304635	21.5638
rs77478751	family.Lactobacillaceae.id.1836	3	173151665	G	A	-0.219178	0.0473566	TRUE	3.68791e-06	inferred	family.Lactobacillaceae.id.1836	0.05368	3704	0.00574984	21.409
rs820999	family.Lactobacillaceae.id.1836	1	16773387	G	T	-0.0758291	0.0170151	TRUE	8.32812e-06	inferred	family.Lactobacillaceae.id.1836	0.4404	7058	0.00280608	19.8554
rs921925	family.Lactobacillaceae.id.1836	19	6928017	C	A	0.0999419	0.0201687	TRUE	7.22222e-07	inferred	family.Lactobacillaceae.id.1836	0.2624	7053	0.00346941	24.5479
rs9345899	family.Lactobacillaceae.id.1836	6	67559323	G	A	-0.124042	0.0278946	TRUE	8.71593e-06	inferred	family.Lactobacillaceae.id.1836	0.1312	6602	0.00298621	19.768
rs10202904	family.Methanobacteriaceae.id.121	2	125440268	G	T	-0.121754	0.0235357	TRUE	2.30182e-07	inferred	family.Methanobacteriaceae.id.121	0.4672	3695	0.00719054	26.747
rs10424197	family.Methanobacteriaceae.id.121	19	46439321	A	G	-0.111274	0.0247517	TRUE	6.9367e-06	inferred	family.Methanobacteriaceae.id.121	0.325	3698	0.00543557	20.1997
rs11018665	family.Methanobacteriaceae.id.121	11	89349287	T	A	0.111465	0.0250516	TRUE	8.60961e-06	inferred	family.Methanobacteriaceae.id.121	0.341	3698	0.00532506	19.7868
rs4257531	family.Methanobacteriaceae.id.121	3	2086167	A	G	0.164498	0.0364959	TRUE	6.56556e-06	inferred	family.Methanobacteriaceae.id.121	0.1143	3162	0.00638397	20.303
rs56131665	family.Methanobacteriaceae.id.121	5	178160975	A	G	0.178661	0.039298	TRUE	5.45921e-06	inferred	family.Methanobacteriaceae.id.121	0.09344	3572	0.00575311	20.6574
rs62241835	family.Methanobacteriaceae.id.121	3	15013348	T	G	-0.203385	0.0417931	TRUE	1.13601e-06	inferred	family.Methanobacteriaceae.id.121	0.09145	3383	0.00695183	23.6687
rs6508769	family.Methanobacteriaceae.id.121	19	28827760	C	T	0.153519	0.0344519	TRUE	8.34848e-06	inferred	family.Methanobacteriaceae.id.121	0.165	3319	0.00594705	19.8444
rs73068003	family.Methanobacteriaceae.id.121	7	10773932	T	G	-0.15814	0.0351803	TRUE	6.95248e-06	inferred	family.Methanobacteriaceae.id.121	0.1223	3692	0.0054432	20.1953
rs73457410	family.Methanobacteriaceae.id.121	13	41956181	G	A	0.21534	0.0436695	TRUE	8.17584e-07	inferred	family.Methanobacteriaceae.id.121	0.0666	3498	0.0069034	24.3021
rs75208022	family.Methanobacteriaceae.id.121	12	21338861	T	C	-0.227245	0.048763	TRUE	3.15922e-06	inferred	family.Methanobacteriaceae.id.121	0.07654	3203	0.00673465	21.7038
rs894996	family.Methanobacteriaceae.id.121	4	104418307	A	C	0.216999	0.0449076	TRUE	1.35081e-06	inferred	family.Methanobacteriaceae.id.121	0.07157	3582	0.00647634	23.3364
rs111966731	family.Oxalobacteraceae.id.2966	15	93941937	C	T	0.204031	0.0445746	TRUE	4.71032e-06	inferred	family.Oxalobacteraceae.id.2966	0.07157	4387	0.00475314	20.9421
rs11246212	family.Oxalobacteraceae.id.2966	11	610277	C	T	0.13607	0.0291797	TRUE	3.11342e-06	inferred	family.Oxalobacteraceae.id.2966	0.1252	5130	0.00422097	21.7369
rs12509763	family.Oxalobacteraceae.id.2966	4	84254259	G	C	-0.16332	0.0360823	TRUE	6.00223e-06	inferred	family.Oxalobacteraceae.id.2966	0.1163	5129	0.00397855	20.4795
rs13011348	family.Oxalobacteraceae.id.2966	2	34584541	C	A	0.171936	0.0389143	TRUE	9.94636e-06	inferred	family.Oxalobacteraceae.id.2966	0.08549	4996	0.00389226	19.5139
rs1569853	family.Oxalobacteraceae.id.2966	6	38550301	C	T	-0.140043	0.0281704	TRUE	6.65138e-07	inferred	family.Oxalobacteraceae.id.2966	0.1382	4997	0.00492134	24.7037
rs36057338	family.Oxalobacteraceae.id.2966	4	189935314	T	G	0.181604	0.0398742	TRUE	5.25302e-06	inferred	family.Oxalobacteraceae.id.2966	0.07555	4738	0.00435887	20.734
rs4428215	family.Oxalobacteraceae.id.2966	3	171947435	A	G	0.12561	0.0230053	TRUE	4.76023e-08	inferred	family.Oxalobacteraceae.id.2966	0.2604	5167	0.0057366	29.8005
rs561239	family.Oxalobacteraceae.id.2966	12	18793583	G	A	0.105525	0.0236769	TRUE	8.31606e-06	inferred	family.Oxalobacteraceae.id.2966	0.2823	4989	0.00396573	19.8558
rs6000536	family.Oxalobacteraceae.id.2966	22	37421469	T	C	-0.118383	0.0241355	TRUE	9.3462e-07	inferred	family.Oxalobacteraceae.id.2966	0.2107	5166	0.00463546	24.049
rs62435498	family.Oxalobacteraceae.id.2966	7	1794263	A	C	0.181521	0.0400608	TRUE	5.86658e-06	inferred	family.Oxalobacteraceae.id.2966	0.06461	4780	0.00427687	20.5227
rs736744	family.Oxalobacteraceae.id.2966	9	87514407	T	C	0.105642	0.0200648	TRUE	1.40157e-07	inferred	family.Oxalobacteraceae.id.2966	0.4155	5167	0.00533632	27.7099
rs7993559	family.Oxalobacteraceae.id.2966	13	23443627	A	C	0.0921059	0.0201114	TRUE	4.65433e-06	inferred	family.Oxalobacteraceae.id.2966	0.4622	4989	0.00418655	20.9661
rs80330081	family.Oxalobacteraceae.id.2966	4	67427392	C	A	-0.18756	0.0423688	TRUE	9.56234e-06	inferred	family.Oxalobacteraceae.id.2966	0.06561	4672	0.00417702	19.5885
rs934049	family.Oxalobacteraceae.id.2966	2	16056779	A	G	0.109751	0.0238636	TRUE	4.24292e-06	inferred	family.Oxalobacteraceae.id.2966	0.2276	4951	0.00425406	21.1433
rs10840326	family.Pasteurellaceae.id.3689	11	9951672	G	C	-0.0717634	0.0149229	TRUE	1.51737e-06	inferred	family.Pasteurellaceae.id.3689	0.4433	9154	0.00251995	23.1208
rs10965428	family.Pasteurellaceae.id.3689	9	22718481	A	C	-0.119902	0.0258219	TRUE	3.4268e-06	inferred	family.Pasteurellaceae.id.3689	0.07952	8873	0.00242411	21.5565
rs111582866	family.Pasteurellaceae.id.3689	16	48742489	A	G	-0.113957	0.0256403	TRUE	8.8113e-06	inferred	family.Pasteurellaceae.id.3689	0.1014	8616	0.00228738	19.7486
rs12191680	family.Pasteurellaceae.id.3689	6	129224488	G	C	0.102214	0.0197189	TRUE	2.17733e-07	inferred	family.Pasteurellaceae.id.3689	0.165	9408	0.00284783	26.8632
rs35510	family.Pasteurellaceae.id.3689	12	115491973	G	A	0.122729	0.0264958	TRUE	3.62105e-06	inferred	family.Pasteurellaceae.id.3689	0.07853	8671	0.00246831	21.4507
rs4822728	family.Pasteurellaceae.id.3689	22	26891808	C	T	0.0685479	0.0149032	TRUE	4.23444e-06	inferred	family.Pasteurellaceae.id.3689	0.4374	9412	0.00224269	21.1512
rs60168822	family.Pasteurellaceae.id.3689	3	139891073	A	G	-0.0832607	0.0187427	TRUE	8.90013e-06	inferred	family.Pasteurellaceae.id.3689	0.174	9154	0.00215115	19.7297
rs6092684	family.Pasteurellaceae.id.3689	20	57274077	T	A	0.0684647	0.014674	TRUE	3.07538e-06	inferred	family.Pasteurellaceae.id.3689	0.4235	9366	0.00231886	21.7643
rs62568866	family.Pasteurellaceae.id.3689	9	6818307	A	T	-0.118018	0.0259206	TRUE	5.28699e-06	inferred	family.Pasteurellaceae.id.3689	0.0994	8020	0.00257817	20.7252
rs6972479	family.Pasteurellaceae.id.3689	7	116918060	G	A	-0.0781862	0.0175366	TRUE	8.25476e-06	inferred	family.Pasteurellaceae.id.3689	0.2425	8616	0.00230179	19.8733
rs72756943	family.Pasteurellaceae.id.3689	5	26531908	A	G	0.13988	0.0303029	TRUE	3.91089e-06	inferred	family.Pasteurellaceae.id.3689	0.08549	8020	0.00264982	21.3027
rs73139353	family.Pasteurellaceae.id.3689	3	97972214	C	A	-0.222573	0.0484634	TRUE	4.37778e-06	inferred	family.Pasteurellaceae.id.3689	0.06461	4047	0.00518471	21.0815
rs731534	family.Pasteurellaceae.id.3689	20	5412480	G	C	-0.0986502	0.0216316	TRUE	5.10415e-06	inferred	family.Pasteurellaceae.id.3689	0.1362	9115	0.00227652	20.7932
rs76022354	family.Pasteurellaceae.id.3689	10	94306385	T	C	0.24289	0.0500406	TRUE	1.21086e-06	inferred	family.Pasteurellaceae.id.3689	0.0328	3692	0.00634087	23.5471
rs77290063	family.Pasteurellaceae.id.3689	2	6581650	C	T	-0.115754	0.0261421	TRUE	9.51744e-06	inferred	family.Pasteurellaceae.id.3689	0.1044	8020	0.00243867	19.601
rs78909003	family.Pasteurellaceae.id.3689	9	105650242	C	T	-0.241159	0.0498372	TRUE	1.30532e-06	inferred	family.Pasteurellaceae.id.3689	0.0497	3638	0.00639517	23.4025
rs9328464	family.Pasteurellaceae.id.3689	6	8350917	C	T	0.0648891	0.0146508	TRUE	9.46536e-06	inferred	family.Pasteurellaceae.id.3689	0.492	9412	0.00207985	19.6122
rs9382510	family.Pasteurellaceae.id.3689	6	55448491	T	C	-0.0881865	0.0169965	TRUE	2.11976e-07	inferred	family.Pasteurellaceae.id.3689	0.2455	9410	0.0028527	26.915
rs9402707	family.Pasteurellaceae.id.3689	6	99821638	C	T	0.0725044	0.0163026	TRUE	8.69101e-06	inferred	family.Pasteurellaceae.id.3689	0.2952	9412	0.00209711	19.7753
rs9938097	family.Pasteurellaceae.id.3689	16	84977389	C	T	-0.0710386	0.0158024	TRUE	6.94314e-06	inferred	family.Pasteurellaceae.id.3689	0.3668	9402	0.00214481	20.2045
rs117452796	family.Peptococcaceae.id.2024	9	9423378	G	A	-0.257982	0.0549569	TRUE	2.67567e-06	inferred	family.Peptococcaceae.id.2024	0.06759	3161	0.00692299	22.0222
rs11787651	family.Peptococcaceae.id.2024	9	15134457	G	A	0.128888	0.0288764	TRUE	8.06514e-06	inferred	family.Peptococcaceae.id.2024	0.05368	9921	0.00200408	19.9183
rs12144792	family.Peptococcaceae.id.2024	1	27418225	T	C	0.064399	0.0141246	TRUE	5.13094e-06	inferred	family.Peptococcaceae.id.2024	0.3588	10718	0.00193577	20.7839
rs12634826	family.Peptococcaceae.id.2024	3	182984048	G	T	-0.0739885	0.0150931	TRUE	9.48014e-07	inferred	family.Peptococcaceae.id.2024	0.2952	10381	0.00230955	24.0263
rs12992764	family.Peptococcaceae.id.2024	2	188895743	G	T	0.0684213	0.0141137	TRUE	1.24798e-06	inferred	family.Peptococcaceae.id.2024	0.4026	10444	0.00224521	23.4973
rs150600492	family.Peptococcaceae.id.2024	10	129175962	C	A	0.135774	0.0289757	TRUE	2.78881e-06	inferred	family.Peptococcaceae.id.2024	0.06262	9761	0.00224438	21.9521
rs35703006	family.Peptococcaceae.id.2024	8	28614217	T	G	0.0812655	0.0164355	TRUE	7.63399e-07	inferred	family.Peptococcaceae.id.2024	0.2157	10715	0.00227647	24.4435
rs4990837	family.Peptococcaceae.id.2024	8	3580757	G	A	0.0910387	0.0185869	TRUE	9.68215e-07	inferred	family.Peptococcaceae.id.2024	0.174	10718	0.00223332	23.9858
rs75430375	family.Peptococcaceae.id.2024	5	89252884	T	C	-0.147941	0.0317498	TRUE	3.16856e-06	inferred	family.Peptococcaceae.id.2024	0.06461	8375	0.00258574	21.7065
rs75898026	family.Peptococcaceae.id.2024	13	113561082	G	A	-0.0821779	0.0173541	TRUE	2.18683e-06	inferred	family.Peptococcaceae.id.2024	0.1829	10444	0.00214242	22.4192
rs77796173	family.Peptococcaceae.id.2024	4	18091806	C	T	-0.16407	0.0369732	TRUE	9.09922e-06	inferred	family.Peptococcaceae.id.2024	0.05169	6762	0.00290367	19.686
rs10805326	family.Peptostreptococcaceae.id.2042	4	14324623	A	G	0.0566637	0.012276	TRUE	3.91551e-06	inferred	family.Peptostreptococcaceae.id.2042	0.2783	16061	0.0013248	21.3031
rs117020988	family.Peptostreptococcaceae.id.2042	7	46710977	T	C	0.182411	0.0372126	TRUE	9.49329e-07	inferred	family.Peptostreptococcaceae.id.2042	0.06362	6831	0.0035052	24.0212
rs12377846	family.Peptostreptococcaceae.id.2042	9	16786784	A	C	-0.252	0.0511627	TRUE	8.41581e-07	inferred	family.Peptostreptococcaceae.id.2042	0.04871	3736	0.00645175	24.2473
rs12986312	family.Peptostreptococcaceae.id.2042	19	17414138	G	T	0.0571818	0.0125947	TRUE	5.62157e-06	inferred	family.Peptostreptococcaceae.id.2042	0.3221	15970	0.00128906	20.6103
rs1467258	family.Peptostreptococcaceae.id.2042	17	38216487	A	G	0.072584	0.0162321	TRUE	7.76268e-06	inferred	family.Peptostreptococcaceae.id.2042	0.167	15584	0.00128143	19.9929
rs1520207	family.Peptostreptococcaceae.id.2042	3	151781175	T	C	0.0525658	0.0112476	TRUE	2.96092e-06	inferred	family.Peptostreptococcaceae.id.2042	0.4374	16057	0.00135841	21.839
rs2644627	family.Peptostreptococcaceae.id.2042	8	26726641	G	C	-0.0558506	0.011224	TRUE	6.49138e-07	inferred	family.Peptostreptococcaceae.id.2042	0.4364	16059	0.00153947	24.7574
rs2668550	family.Peptostreptococcaceae.id.2042	4	54513106	C	T	-0.0634541	0.014343	TRUE	9.68708e-06	inferred	family.Peptostreptococcaceae.id.2042	0.1849	15970	0.00122406	19.5697
rs4692811	family.Peptostreptococcaceae.id.2042	4	171180190	T	C	0.0642075	0.0126913	TRUE	4.21053e-07	inferred	family.Peptostreptococcaceae.id.2042	0.2644	16061	0.0015911	25.5922
rs59865771	family.Peptostreptococcaceae.id.2042	16	89246670	T	C	-0.0573764	0.0127192	TRUE	6.45215e-06	inferred	family.Peptostreptococcaceae.id.2042	0.2813	16040	0.00126704	20.3466
rs59987323	family.Peptostreptococcaceae.id.2042	22	37976422	T	C	-0.0537078	0.011443	TRUE	2.68562e-06	inferred	family.Peptostreptococcaceae.id.2042	0.4274	15584	0.00141157	22.0262
rs61841503	family.Peptostreptococcaceae.id.2042	10	17019559	A	G	0.0919658	0.0161331	TRUE	1.19496e-08	inferred	family.Peptostreptococcaceae.id.2042	0.1372	15333	0.00211481	32.4908
rs6721459	family.Peptostreptococcaceae.id.2042	2	67852836	G	A	0.0509823	0.0111975	TRUE	5.28847e-06	inferred	family.Peptostreptococcaceae.id.2042	0.5606	16061	0.00128903	20.7273
rs75819860	family.Peptostreptococcaceae.id.2042	18	65324280	A	T	0.126264	0.0268383	TRUE	2.54345e-06	inferred	family.Peptostreptococcaceae.id.2042	0.07753	11697	0.00188866	22.1296
rs76982728	family.Peptostreptococcaceae.id.2042	7	44312824	C	T	0.124203	0.0266923	TRUE	3.26936e-06	inferred	family.Peptostreptococcaceae.id.2042	0.03877	11185	0.00193203	21.6477
rs9573934	family.Peptostreptococcaceae.id.2042	13	77338074	T	C	-0.0687189	0.0141533	TRUE	1.20184e-06	inferred	family.Peptostreptococcaceae.id.2042	0.1849	16059	0.00146583	23.5713
rs10119172	family.Porphyromonadaceae.id.943	9	2233969	G	C	-0.0737324	0.014259	TRUE	2.32919e-07	inferred	family.Porphyromonadaceae.id.943	0.1511	18022	0.00148147	26.7357
rs10858364	family.Porphyromonadaceae.id.943	9	138076081	T	G	0.055316	0.012085	TRUE	4.71136e-06	inferred	family.Porphyromonadaceae.id.943	0.2763	18028	0.0011608	20.9489
rs12486680	family.Porphyromonadaceae.id.943	3	191568066	C	A	0.0984639	0.0218573	TRUE	6.64191e-06	inferred	family.Porphyromonadaceae.id.943	0.0666	17108	0.00118481	20.2913
rs17065783	family.Porphyromonadaceae.id.943	3	62035586	G	A	-0.059133	0.0122235	TRUE	1.31388e-06	inferred	family.Porphyromonadaceae.id.943	0.2237	18028	0.00129645	23.4002
rs1980561	family.Porphyromonadaceae.id.943	14	63386516	G	A	-0.0485289	0.0109284	TRUE	8.96952e-06	inferred	family.Porphyromonadaceae.id.943	0.3857	18028	0.00109262	19.717
rs2066088	family.Porphyromonadaceae.id.943	1	164693161	G	C	0.194202	0.0439097	TRUE	9.74515e-06	inferred	family.Porphyromonadaceae.id.943	0.03579	3986	0.0048834	19.5509
rs3111851	family.Porphyromonadaceae.id.943	3	189854046	G	C	0.0581896	0.0121147	TRUE	1.56136e-06	inferred	family.Porphyromonadaceae.id.943	0.2465	18024	0.00127837	23.0683
rs35233670	family.Porphyromonadaceae.id.943	17	63750903	C	T	-0.0473576	0.010602	TRUE	7.93723e-06	inferred	family.Porphyromonadaceae.id.943	0.4414	18024	0.0011058	19.9507
rs4236095	family.Porphyromonadaceae.id.943	6	47368687	A	G	0.0685045	0.0153785	TRUE	8.40613e-06	inferred	family.Porphyromonadaceae.id.943	0.1252	17092	0.00115962	19.8409
rs6953849	family.Porphyromonadaceae.id.943	7	69251692	G	A	0.0718149	0.0150724	TRUE	1.89179e-06	inferred	family.Porphyromonadaceae.id.943	0.1471	18028	0.00125768	22.6994
rs74461528	family.Porphyromonadaceae.id.943	11	87949113	T	C	-0.126193	0.0266274	TRUE	2.14559e-06	inferred	family.Porphyromonadaceae.id.943	0.05765	8843	0.00253343	22.455
rs864093	family.Porphyromonadaceae.id.943	4	149825977	C	A	-0.0527939	0.0117499	TRUE	7.01863e-06	inferred	family.Porphyromonadaceae.id.943	0.2565	18027	0.00111863	20.1859
rs10131942	family.Prevotellaceae.id.960	14	78643095	G	C	0.0701212	0.0158326	TRUE	9.47113e-06	inferred	family.Prevotellaceae.id.960	0.164	14871	0.00131729	19.6126
rs12057990	family.Prevotellaceae.id.960	1	99470269	T	C	0.0589878	0.0132268	TRUE	8.20706e-06	inferred	family.Prevotellaceae.id.960	0.2406	14867	0.00133601	19.8863
rs12118202	family.Prevotellaceae.id.960	1	210681370	C	T	-0.0751986	0.0147265	TRUE	3.28459e-07	inferred	family.Prevotellaceae.id.960	0.1899	14869	0.00175056	26.0712
rs13069367	family.Prevotellaceae.id.960	3	71801830	C	A	-0.0539768	0.0119687	TRUE	6.48835e-06	inferred	family.Prevotellaceae.id.960	0.3549	14860	0.0013668	20.3357
rs144831640	family.Prevotellaceae.id.960	4	9020492	C	G	0.0946821	0.0213958	TRUE	9.63262e-06	inferred	family.Prevotellaceae.id.960	0.168	13480	0.00145063	19.58
rs148376875	family.Prevotellaceae.id.960	3	170126707	G	T	0.084515	0.0179163	TRUE	2.39103e-06	inferred	family.Prevotellaceae.id.960	0.1203	14289	0.00155486	22.2489
rs17084791	family.Prevotellaceae.id.960	18	69312791	C	T	-0.157154	0.035466	TRUE	9.37413e-06	inferred	family.Prevotellaceae.id.960	0.03777	7002	0.00279634	19.6293
rs2206482	family.Prevotellaceae.id.960	20	9771109	G	T	-0.0569105	0.0117486	TRUE	1.27248e-06	inferred	family.Prevotellaceae.id.960	0.4423	14808	0.00158207	23.4612
rs2278540	family.Prevotellaceae.id.960	3	32408916	A	G	0.0554249	0.0123265	TRUE	6.91089e-06	inferred	family.Prevotellaceae.id.960	0.326	14847	0.00135989	20.215
rs34071565	family.Prevotellaceae.id.960	11	119712522	A	T	-0.1567	0.0347882	TRUE	6.65622e-06	inferred	family.Prevotellaceae.id.960	0.06759	8136	0.0024876	20.2846
rs34660375	family.Prevotellaceae.id.960	5	180283881	G	A	-0.0805894	0.0178291	TRUE	6.18114e-06	inferred	family.Prevotellaceae.id.960	0.1909	14289	0.00142782	20.4284
rs3758087	family.Prevotellaceae.id.960	8	23714609	C	T	0.0564199	0.0124655	TRUE	6.0087e-06	inferred	family.Prevotellaceae.id.960	0.2922	14871	0.00137565	20.4827
rs3860225	family.Prevotellaceae.id.960	1	111161677	G	A	0.083936	0.0167936	TRUE	5.78996e-07	inferred	family.Prevotellaceae.id.960	0.1382	14871	0.00167703	24.9776
rs4493272	family.Prevotellaceae.id.960	2	118910912	C	T	-0.0604992	0.0118027	TRUE	2.96173e-07	inferred	family.Prevotellaceae.id.960	0.4712	14867	0.00176419	26.271
rs4685827	family.Prevotellaceae.id.960	3	4864877	C	T	-0.0679529	0.0145407	TRUE	2.96421e-06	inferred	family.Prevotellaceae.id.960	0.2237	14867	0.00146684	21.8366
rs7252711	family.Prevotellaceae.id.960	19	17460999	G	A	-0.0740876	0.0161926	TRUE	4.75302e-06	inferred	family.Prevotellaceae.id.960	0.1272	14540	0.0014377	20.9314
rs7975087	family.Prevotellaceae.id.960	12	21404832	A	C	-0.0601448	0.0135454	TRUE	8.98609e-06	inferred	family.Prevotellaceae.id.960	0.2286	14871	0.00132403	19.713
rs912860	family.Prevotellaceae.id.960	14	33706908	A	G	-0.229046	0.0483124	TRUE	2.12732e-06	inferred	family.Prevotellaceae.id.960	0.02684	3479	0.00641915	22.4636
rs9586501	family.Prevotellaceae.id.960	13	105075823	A	G	0.0592681	0.0127329	TRUE	3.24437e-06	inferred	family.Prevotellaceae.id.960	0.3141	14868	0.00145513	21.6634
rs9958960	family.Prevotellaceae.id.960	18	63018983	A	G	-0.0914807	0.0173611	TRUE	1.3696e-07	inferred	family.Prevotellaceae.id.960	0.165	14061	0.00197074	27.7614
rs1035406	family.Rhodospirillaceae.id.2717	5	119372737	A	G	-0.11354	0.0250863	TRUE	6.0115e-06	inferred	family.Rhodospirillaceae.id.2717	0.0994	8483	0.00240896	20.4797
rs11591293	family.Rhodospirillaceae.id.2717	10	113419797	T	G	0.0743184	0.0158724	TRUE	2.83761e-06	inferred	family.Rhodospirillaceae.id.2717	0.4195	8500	0.00257258	21.9182
rs11630875	family.Rhodospirillaceae.id.2717	15	61775734	C	T	0.0906535	0.0203474	TRUE	8.37848e-06	inferred	family.Rhodospirillaceae.id.2717	0.1819	8493	0.00233171	19.8448
rs12977163	family.Rhodospirillaceae.id.2717	19	28641647	C	G	0.0730951	0.0163491	TRUE	7.78882e-06	inferred	family.Rhodospirillaceae.id.2717	0.3678	8044	0.0024788	19.984
rs13336560	family.Rhodospirillaceae.id.2717	16	88554243	T	C	-0.0701719	0.0158061	TRUE	9.01535e-06	inferred	family.Rhodospirillaceae.id.2717	0.4563	8010	0.00245457	19.7045
rs1549633	family.Rhodospirillaceae.id.2717	5	27945645	C	A	0.0999312	0.0218634	TRUE	4.86074e-06	inferred	family.Rhodospirillaceae.id.2717	0.1561	8010	0.00260138	20.8862
rs16855101	family.Rhodospirillaceae.id.2717	2	169051157	T	C	0.119409	0.0250471	TRUE	1.86651e-06	inferred	family.Rhodospirillaceae.id.2717	0.09742	8499	0.00266704	22.7224
rs3754624	family.Rhodospirillaceae.id.2717	2	225633812	T	C	0.0971389	0.0200064	TRUE	1.20149e-06	inferred	family.Rhodospirillaceae.id.2717	0.162	8496	0.00276714	23.5693
rs4278423	family.Rhodospirillaceae.id.2717	10	2670553	C	T	0.107529	0.0235725	TRUE	5.07553e-06	inferred	family.Rhodospirillaceae.id.2717	0.1064	8501	0.0024418	20.8037
rs4822789	family.Rhodospirillaceae.id.2717	22	27173098	C	G	0.0734321	0.0160521	TRUE	4.77124e-06	inferred	family.Rhodospirillaceae.id.2717	0.3926	8492	0.00245826	20.9221
rs55876211	family.Rhodospirillaceae.id.2717	3	84471266	T	C	-0.0911851	0.0196395	TRUE	3.43491e-06	inferred	family.Rhodospirillaceae.id.2717	0.172	8494	0.00253147	21.5518
rs56250014	family.Rhodospirillaceae.id.2717	8	131949033	T	A	0.115417	0.0256947	TRUE	7.06064e-06	inferred	family.Rhodospirillaceae.id.2717	0.08946	8501	0.00236783	20.172
rs61933850	family.Rhodospirillaceae.id.2717	12	73139398	A	G	0.164808	0.0360647	TRUE	4.88187e-06	inferred	family.Rhodospirillaceae.id.2717	0.09046	6830	0.00304823	20.877
rs6679026	family.Rhodospirillaceae.id.2717	1	78619512	C	T	0.111984	0.0251088	TRUE	8.19822e-06	inferred	family.Rhodospirillaceae.id.2717	0.1074	8497	0.00233549	19.8864
rs72714493	family.Rhodospirillaceae.id.2717	1	92206218	G	A	0.0816858	0.0180791	TRUE	6.23562e-06	inferred	family.Rhodospirillaceae.id.2717	0.2157	8497	0.00239679	20.4097
rs74354280	family.Rhodospirillaceae.id.2717	4	134192918	T	C	-0.0911896	0.0204907	TRUE	8.57534e-06	inferred	family.Rhodospirillaceae.id.2717	0.1531	8501	0.00232432	19.8004
rs77704179	family.Rhodospirillaceae.id.2717	6	36771570	A	G	-0.154799	0.0347573	TRUE	8.4392e-06	inferred	family.Rhodospirillaceae.id.2717	0.07058	7114	0.00278051	19.8301
rs9813022	family.Rhodospirillaceae.id.2717	3	13726736	G	A	-0.0842444	0.0163583	TRUE	2.6057e-07	inferred	family.Rhodospirillaceae.id.2717	0.3022	8498	0.00311125	26.5156
rs10217435	family.Rikenellaceae.id.967	9	86052655	T	C	-0.0883756	0.0197506	TRUE	7.65661e-06	inferred	family.Rikenellaceae.id.967	0.08748	17679	0.00113124	20.0195
rs1939881	family.Rikenellaceae.id.967	11	95304834	A	G	-0.105589	0.0206213	TRUE	3.04862e-07	inferred	family.Rikenellaceae.id.967	0.05765	17434	0.00150162	26.2157
rs2447496	family.Rikenellaceae.id.967	8	99188924	A	G	-0.0549203	0.0121904	TRUE	6.63112e-06	inferred	family.Rikenellaceae.id.967	0.2833	17199	0.00117872	20.2944
rs2833282	family.Rikenellaceae.id.967	21	32496710	A	G	0.0711137	0.0156966	TRUE	5.88406e-06	inferred	family.Rikenellaceae.id.967	0.1282	17680	0.0011596	20.5232
rs35909684	family.Rikenellaceae.id.967	8	144441740	C	A	-0.0850181	0.0191539	TRUE	9.05098e-06	inferred	family.Rikenellaceae.id.967	0.07753	17565	0.0011204	19.6997
rs36021379	family.Rikenellaceae.id.967	21	28515912	G	A	-0.0656005	0.0144903	TRUE	5.97679e-06	inferred	family.Rikenellaceae.id.967	0.1342	17199	0.00119026	20.4932
rs4264350	family.Rikenellaceae.id.967	15	71658642	C	T	-0.0526393	0.0108555	TRUE	1.24027e-06	inferred	family.Rikenellaceae.id.967	0.3936	17668	0.0013291	23.5111
rs59663348	family.Rikenellaceae.id.967	18	4069710	A	G	0.0570915	0.0125048	TRUE	4.98107e-06	inferred	family.Rikenellaceae.id.967	0.1948	17678	0.00117774	20.8422
rs62532512	family.Rikenellaceae.id.967	9	14158854	A	C	-0.0504257	0.0107399	TRUE	2.66398e-06	inferred	family.Rikenellaceae.id.967	0.4831	17672	0.00124587	22.042
rs67281112	family.Rikenellaceae.id.967	7	135778919	C	G	0.0635814	0.0137451	TRUE	3.73265e-06	inferred	family.Rikenellaceae.id.967	0.2167	17199	0.00124256	21.395
rs6744030	family.Rikenellaceae.id.967	2	174257127	T	C	0.0696747	0.0157103	TRUE	9.20861e-06	inferred	family.Rikenellaceae.id.967	0.1382	17564	0.00111859	19.6667
rs67705352	family.Rikenellaceae.id.967	1	19790706	G	T	-0.0549688	0.0110534	TRUE	6.59144e-07	inferred	family.Rikenellaceae.id.967	0.3738	17676	0.00139718	24.7282
rs6837275	family.Rikenellaceae.id.967	4	187842232	G	A	0.0570355	0.011887	TRUE	1.60144e-06	inferred	family.Rikenellaceae.id.967	0.2535	17199	0.00133679	23.0195
rs7242694	family.Rikenellaceae.id.967	18	10338470	T	C	-0.0618674	0.0134882	TRUE	4.50153e-06	inferred	family.Rikenellaceae.id.967	0.1809	17199	0.00122174	21.036
rs74474130	family.Rikenellaceae.id.967	14	90270821	G	T	0.137747	0.0295688	TRUE	3.18462e-06	inferred	family.Rikenellaceae.id.967	0.06561	11055	0.00195925	21.6981
rs77885767	family.Rikenellaceae.id.967	14	21548634	T	C	-0.156209	0.0336482	TRUE	3.44337e-06	inferred	family.Rikenellaceae.id.967	0.04771	8478	0.00253568	21.5471
rs7832304	family.Rikenellaceae.id.967	8	134444155	G	T	-0.0724262	0.016063	TRUE	6.51693e-06	inferred	family.Rikenellaceae.id.967	0.1461	16912	0.00120066	20.3276
rs8130320	family.Rikenellaceae.id.967	21	40580258	G	A	-0.048924	0.0106843	TRUE	4.67122e-06	inferred	family.Rikenellaceae.id.967	0.4821	17680	0.00118454	20.9652
rs9389714	family.Rikenellaceae.id.967	6	100244667	T	C	-0.0636841	0.0143416	TRUE	8.97383e-06	inferred	family.Rikenellaceae.id.967	0.1789	17680	0.00111405	19.7161
rs9578457	family.Rikenellaceae.id.967	13	22867356	A	G	-0.141478	0.0315848	TRUE	7.48801e-06	inferred	family.Rikenellaceae.id.967	0.05666	9400	0.00212996	20.0601
rs9603208	family.Rikenellaceae.id.967	13	38044689	T	G	0.0821173	0.0159596	TRUE	2.67043e-07	inferred	family.Rikenellaceae.id.967	0.1034	17680	0.00149519	26.4715
rs10093275	family.Ruminococcaceae.id.2050	8	69732887	T	C	0.0534595	0.011677	TRUE	4.6899e-06	inferred	family.Ruminococcaceae.id.2050	0.2823	18335	0.00114186	20.9576
rs10166469	family.Ruminococcaceae.id.2050	2	29829167	C	T	-0.053336	0.0120209	TRUE	9.1248e-06	inferred	family.Ruminococcaceae.id.2050	0.2763	18314	0.00107378	19.6843
rs1158100	family.Ruminococcaceae.id.2050	8	4555684	G	A	-0.0490539	0.0109865	TRUE	8.00932e-06	inferred	family.Ruminococcaceae.id.2050	0.3549	18333	0.00108624	19.9335
rs117677831	family.Ruminococcaceae.id.2050	12	47215359	A	G	0.0984657	0.0188897	TRUE	1.86153e-07	inferred	family.Ruminococcaceae.id.2050	0.08052	15835	0.00171299	27.1684
rs1565242	family.Ruminococcaceae.id.2050	15	93958266	T	C	-0.0706003	0.0158392	TRUE	8.29922e-06	inferred	family.Ruminococcaceae.id.2050	0.1272	17524	0.00113246	19.8654
rs1612733	family.Ruminococcaceae.id.2050	1	107661606	C	T	0.108708	0.0238006	TRUE	4.93662e-06	inferred	family.Ruminococcaceae.id.2050	0.05964	15016	0.00138737	20.8589
rs17376049	family.Ruminococcaceae.id.2050	1	61425267	C	T	0.0848534	0.0172114	TRUE	8.21987e-07	inferred	family.Ruminococcaceae.id.2050	0.1083	18333	0.00132403	24.303
rs2113833	family.Ruminococcaceae.id.2050	2	218216801	C	T	0.169146	0.0355009	TRUE	1.89269e-06	inferred	family.Ruminococcaceae.id.2050	0.04175	4140	0.00545343	22.69
rs2426816	family.Ruminococcaceae.id.2050	20	58278102	A	T	-0.0480152	0.0106011	TRUE	5.91919e-06	inferred	family.Ruminococcaceae.id.2050	0.497	17774	0.00115284	20.5118
rs56199908	family.Ruminococcaceae.id.2050	9	2801371	C	T	-0.199327	0.0410444	TRUE	1.19559e-06	inferred	family.Ruminococcaceae.id.2050	0.05368	5618	0.00418044	23.5759
rs76724913	family.Ruminococcaceae.id.2050	1	24473669	G	T	0.0901053	0.0203104	TRUE	9.14744e-06	inferred	family.Ruminococcaceae.id.2050	0.07654	17516	0.00112238	19.6794
rs10028567	family.Streptococcaceae.id.1850	4	53657577	T	C	-0.0934027	0.0190343	TRUE	9.2452e-07	inferred	family.Streptococcaceae.id.1850	0.08151	16549	0.00145291	24.0763
rs11110281	family.Streptococcaceae.id.1850	12	100584014	C	T	-0.130554	0.0225943	TRUE	7.55103e-09	inferred	family.Streptococcaceae.id.1850	0.06759	15316	0.00217516	33.3831
rs11720390	family.Streptococcaceae.id.1850	3	94103591	A	G	0.103043	0.0226649	TRUE	5.45759e-06	inferred	family.Streptococcaceae.id.1850	0.07455	15421	0.00133856	20.6669
rs16950051	family.Streptococcaceae.id.1850	12	120729505	G	A	0.107008	0.0236973	TRUE	6.31372e-06	inferred	family.Streptococcaceae.id.1850	0.05865	14431	0.00141098	20.3878
rs2370083	family.Streptococcaceae.id.1850	14	97526750	T	G	-0.0842751	0.0184509	TRUE	4.9352e-06	inferred	family.Streptococcaceae.id.1850	0.08847	16516	0.00126156	20.8597
rs2451015	family.Streptococcaceae.id.1850	5	38273164	G	C	-0.077293	0.0170068	TRUE	5.49786e-06	inferred	family.Streptococcaceae.id.1850	0.1153	16626	0.00124082	20.653
rs28718126	family.Streptococcaceae.id.1850	8	15312558	G	A	0.109069	0.0246868	TRUE	9.95641e-06	inferred	family.Streptococcaceae.id.1850	0.06561	13529	0.00144073	19.5169
rs2952251	family.Streptococcaceae.id.1850	8	10143164	G	A	-0.0639298	0.0126525	TRUE	4.35491e-07	inferred	family.Streptococcaceae.id.1850	0.2525	16612	0.0015345	25.5272
rs35344081	family.Streptococcaceae.id.1850	16	991253	A	G	0.0609349	0.0129703	TRUE	2.62693e-06	inferred	family.Streptococcaceae.id.1850	0.2406	16624	0.00132592	22.0688
rs395407	family.Streptococcaceae.id.1850	5	169689604	C	G	-0.0826855	0.0172536	TRUE	1.64831e-06	inferred	family.Streptococcaceae.id.1850	0.1421	16088	0.00142553	22.9639
rs4968759	family.Streptococcaceae.id.1850	17	61298020	G	A	-0.0544035	0.0111271	TRUE	1.01211e-06	inferred	family.Streptococcaceae.id.1850	0.4264	16624	0.00143591	23.9021
rs57646748	family.Streptococcaceae.id.1850	4	37452858	A	G	-0.088021	0.019876	TRUE	9.4884e-06	inferred	family.Streptococcaceae.id.1850	0.06759	16160	0.00121213	19.6093
rs653378	family.Streptococcaceae.id.1850	8	12523634	G	A	-0.202726	0.0458485	TRUE	9.79491e-06	inferred	family.Streptococcaceae.id.1850	0.06262	4518	0.00430871	19.5424
rs6563952	family.Streptococcaceae.id.1850	16	73391982	C	G	0.0801931	0.0178576	TRUE	7.09898e-06	inferred	family.Streptococcaceae.id.1850	0.09245	16627	0.0012114	20.164
rs6806351	family.Streptococcaceae.id.1850	3	132058723	C	T	-0.0619209	0.0135744	TRUE	5.0766e-06	inferred	family.Streptococcaceae.id.1850	0.2087	16198	0.00128297	20.8056
rs72739637	family.Streptococcaceae.id.1850	15	41663393	G	A	0.0927983	0.0192021	TRUE	1.34682e-06	inferred	family.Streptococcaceae.id.1850	0.1064	15111	0.00154319	23.3521
rs77558518	family.Streptococcaceae.id.1850	5	174173171	G	A	-0.104239	0.022806	TRUE	4.86174e-06	inferred	family.Streptococcaceae.id.1850	0.06461	15161	0.00137605	20.8882
rs77968078	family.Streptococcaceae.id.1850	1	240441766	A	G	-0.0993013	0.0224788	TRUE	9.98206e-06	inferred	family.Streptococcaceae.id.1850	0.05666	15519	0.0012559	19.5123
rs7916711	family.Streptococcaceae.id.1850	10	28588269	G	A	0.0959639	0.021545	TRUE	8.42422e-06	inferred	family.Streptococcaceae.id.1850	0.06461	15515	0.00127707	19.8365
rs957755	family.Streptococcaceae.id.1850	7	46778653	G	T	-0.0642449	0.0142702	TRUE	6.73104e-06	inferred	family.Streptococcaceae.id.1850	0.1909	16627	0.00121751	20.2658
rs9903102	family.Streptococcaceae.id.1850	17	80576624	A	C	-0.0693015	0.0154096	TRUE	6.8826e-06	inferred	family.Streptococcaceae.id.1850	0.164	16623	0.00121524	20.2232
rs10148250	family.unknownfamily.id.1000001214	14	107061448	A	G	0.0855658	0.0193557	TRUE	9.83809e-06	inferred	family.unknownfamily.id.1000001214	0.4563	5444	0.00357691	19.5354
rs11150282	family.unknownfamily.id.1000001214	16	80493705	C	T	0.098235	0.0197127	TRUE	6.24938e-07	inferred	family.unknownfamily.id.1000001214	0.3211	5864	0.00421709	24.8253
rs113884518	family.unknownfamily.id.1000001214	9	24648997	C	T	-0.20591	0.0455376	TRUE	6.1329e-06	inferred	family.unknownfamily.id.1000001214	0.04871	4434	0.00459008	20.437
rs1221147	family.unknownfamily.id.1000001214	9	122046549	A	T	0.126305	0.0279161	TRUE	6.05541e-06	inferred	family.unknownfamily.id.1000001214	0.1561	5759	0.00354195	20.4635
rs16851659	family.unknownfamily.id.1000001214	1	230523039	C	G	-0.0895168	0.0186555	TRUE	1.59931e-06	inferred	family.unknownfamily.id.1000001214	0.3887	5875	0.0039038	23.0169
rs28678345	family.unknownfamily.id.1000001214	17	53906328	C	T	0.213083	0.0471377	TRUE	6.17118e-06	inferred	family.unknownfamily.id.1000001214	0.04672	4315	0.00471334	20.4249
rs367480	family.unknownfamily.id.1000001214	11	2937631	A	G	-0.0841649	0.0185948	TRUE	6.00358e-06	inferred	family.unknownfamily.id.1000001214	0.4274	5878	0.00347327	20.4801
rs4129395	family.unknownfamily.id.1000001214	9	115975389	A	G	0.0904264	0.0185253	TRUE	1.05426e-06	inferred	family.unknownfamily.id.1000001214	0.4264	5878	0.00403713	23.8183
rs73074665	family.unknownfamily.id.1000001214	7	20010624	T	A	0.164631	0.0356037	TRUE	3.76416e-06	inferred	family.unknownfamily.id.1000001214	0.08549	5749	0.00370536	21.3739
rs789069	family.unknownfamily.id.1000001214	18	1008278	C	A	-0.10413	0.0234459	TRUE	8.94255e-06	inferred	family.unknownfamily.id.1000001214	0.172	5870	0.00334905	19.7182
rs79790072	family.unknownfamily.id.1000001214	15	100747683	C	T	0.226103	0.0488017	TRUE	3.60246e-06	inferred	family.unknownfamily.id.1000001214	0.05666	4104	0.00520318	21.4551
rs8028558	family.unknownfamily.id.1000001214	15	62055753	G	A	0.08346	0.0188504	TRUE	9.53358e-06	inferred	family.unknownfamily.id.1000001214	0.4046	5875	0.00332553	19.596
rs9864379	family.unknownfamily.id.1000001214	3	14306949	C	T	-0.160521	0.0292752	TRUE	4.1774e-08	inferred	family.unknownfamily.id.1000001214	0.1133	5768	0.0051854	30.0549
rs10071529	family.unknownfamily.id.1000005471	5	176287195	C	G	0.125105	0.0278674	TRUE	7.14654e-06	inferred	family.unknownfamily.id.1000005471	0.08748	10147	0.00198223	20.1496
rs114184530	family.unknownfamily.id.1000005471	9	116018011	C	T	-0.154545	0.0339992	TRUE	5.47949e-06	inferred	family.unknownfamily.id.1000005471	0.05467	7196	0.00286309	20.6562
rs11779863	family.unknownfamily.id.1000005471	8	15406830	A	G	-0.0772768	0.0172171	TRUE	7.17646e-06	inferred	family.unknownfamily.id.1000005471	0.2068	10353	0.00194209	20.1417
rs13100746	family.unknownfamily.id.1000005471	3	165846506	T	C	0.0638979	0.0142685	TRUE	7.52623e-06	inferred	family.unknownfamily.id.1000005471	0.4095	10359	0.00193222	20.0507
rs17235252	family.unknownfamily.id.1000005471	7	82536037	C	T	-0.122002	0.0255463	TRUE	1.79059e-06	inferred	family.unknownfamily.id.1000005471	0.09443	9531	0.00238728	22.8028
rs3932485	family.unknownfamily.id.1000005471	3	184193482	T	C	0.0626209	0.0141623	TRUE	9.79483e-06	inferred	family.unknownfamily.id.1000005471	0.4284	10359	0.00188379	19.5472
rs515984	family.unknownfamily.id.1000005471	10	3521459	C	T	-0.0875451	0.0190685	TRUE	4.40959e-06	inferred	family.unknownfamily.id.1000005471	0.174	10359	0.00203062	21.0739
rs62188991	family.unknownfamily.id.1000005471	2	177374176	C	G	-0.110864	0.0241355	TRUE	4.36083e-06	inferred	family.unknownfamily.id.1000005471	0.1113	9531	0.00220887	21.0949
rs638542	family.unknownfamily.id.1000005471	1	109845252	A	G	-0.070592	0.0157049	TRUE	6.96023e-06	inferred	family.unknownfamily.id.1000005471	0.2863	9970	0.00202239	20.2001
rs739151	family.unknownfamily.id.1000005471	22	42741466	G	C	0.0652659	0.0139773	TRUE	3.02042e-06	inferred	family.unknownfamily.id.1000005471	0.506	10337	0.00210483	21.7993
rs74603314	family.unknownfamily.id.1000005471	14	46519718	C	T	0.230767	0.0489701	TRUE	2.44806e-06	inferred	family.unknownfamily.id.1000005471	0.04573	4033	0.00547612	22.1958
rs76373661	family.unknownfamily.id.1000005471	3	3771148	A	G	0.0908218	0.0202986	TRUE	7.66656e-06	inferred	family.unknownfamily.id.1000005471	0.1133	10359	0.00192882	20.0154
rs7706512	family.unknownfamily.id.1000005471	5	17443654	A	G	0.0657351	0.0138979	TRUE	2.24686e-06	inferred	family.unknownfamily.id.1000005471	0.504	10359	0.00215496	22.3672
rs7801843	family.unknownfamily.id.1000005471	7	4105705	G	A	-0.0869495	0.0194509	TRUE	7.81488e-06	inferred	family.unknownfamily.id.1000005471	0.1292	10359	0.0019253	19.9788
rs7853673	family.unknownfamily.id.1000005471	9	116711241	A	G	-0.0624389	0.0139833	TRUE	7.99691e-06	inferred	family.unknownfamily.id.1000005471	0.5139	10359	0.00192106	19.9348
rs949341	family.unknownfamily.id.1000005471	11	112386785	A	G	0.0656602	0.0147216	TRUE	8.19158e-06	inferred	family.unknownfamily.id.1000005471	0.3201	10355	0.00191738	19.8888
rs11251024	family.unknownfamily.id.1000006161	10	2095726	A	G	0.104201	0.0206737	TRUE	4.64872e-07	inferred	family.unknownfamily.id.1000006161	0.33	5107	0.00494979	25.3944
rs11606187	family.unknownfamily.id.1000006161	11	91589600	G	A	-0.154539	0.0326288	TRUE	2.17674e-06	inferred	family.unknownfamily.id.1000006161	0.1074	5102	0.00437753	22.4236
rs13219468	family.unknownfamily.id.1000006161	6	68934648	C	G	0.115344	0.0236958	TRUE	1.12913e-06	inferred	family.unknownfamily.id.1000006161	0.2256	5104	0.00462086	23.6851
rs13338423	family.unknownfamily.id.1000006161	16	88464512	T	C	0.0915117	0.0207106	TRUE	9.93445e-06	inferred	family.unknownfamily.id.1000006161	0.3608	5091	0.00382035	19.5163
rs13385922	family.unknownfamily.id.1000006161	2	234081324	C	T	0.0929494	0.0201348	TRUE	3.90545e-06	inferred	family.unknownfamily.id.1000006161	0.4056	5106	0.00415631	21.3024
rs166849	family.unknownfamily.id.1000006161	2	200778866	A	G	0.0911053	0.0202239	TRUE	6.64278e-06	inferred	family.unknownfamily.id.1000006161	0.3897	5107	0.00395793	20.2855
rs17282175	family.unknownfamily.id.1000006161	3	46173642	C	T	0.142158	0.032105	TRUE	9.51559e-06	inferred	family.unknownfamily.id.1000006161	0.1243	4773	0.00409094	19.5981
rs2172426	family.unknownfamily.id.1000006161	8	18229020	T	C	-0.10212	0.0198947	TRUE	2.85118e-07	inferred	family.unknownfamily.id.1000006161	0.4473	5099	0.00514072	26.3376
rs267959	family.unknownfamily.id.1000006161	5	10737802	G	A	0.0988612	0.0209676	TRUE	2.41758e-06	inferred	family.unknownfamily.id.1000006161	0.3429	5107	0.00433415	22.2221
rs2723105	family.unknownfamily.id.1000006161	2	23530718	C	T	0.0903264	0.0204109	TRUE	9.62656e-06	inferred	family.unknownfamily.id.1000006161	0.5865	4789	0.00407274	19.576
rs4383094	family.unknownfamily.id.1000006161	15	81694972	C	T	0.149188	0.0320662	TRUE	3.27936e-06	inferred	family.unknownfamily.id.1000006161	0.09642	5091	0.00423377	21.6372
rs55921101	family.unknownfamily.id.1000006161	10	127094261	T	A	-0.109245	0.0236201	TRUE	3.74399e-06	inferred	family.unknownfamily.id.1000006161	0.2266	5105	0.00417285	21.3833
rs6051857	family.unknownfamily.id.1000006161	20	3412564	G	A	-0.134267	0.029288	TRUE	4.55394e-06	inferred	family.unknownfamily.id.1000006161	0.1372	5085	0.00411599	21.008
rs60583455	family.unknownfamily.id.1000006161	7	1321675	C	T	0.108934	0.021177	TRUE	2.68995e-07	inferred	family.unknownfamily.id.1000006161	0.3757	4773	0.00551321	26.4493
rs60775321	family.unknownfamily.id.1000006161	15	97318671	C	T	-0.0962425	0.0213842	TRUE	6.7748e-06	inferred	family.unknownfamily.id.1000006161	0.3012	5101	0.00395524	20.2479
rs7135391	family.unknownfamily.id.1000006161	12	95105784	A	G	0.0880305	0.019925	TRUE	9.95802e-06	inferred	family.unknownfamily.id.1000006161	0.4712	5096	0.00381573	19.5118
rs72671304	family.unknownfamily.id.1000006161	14	39425971	C	T	0.172322	0.0370028	TRUE	3.20862e-06	inferred	family.unknownfamily.id.1000006161	0.06958	4887	0.0044182	21.6787
rs72699915	family.unknownfamily.id.1000006161	4	183272984	C	T	0.102105	0.0231148	TRUE	9.99345e-06	inferred	family.unknownfamily.id.1000006161	0.2823	4789	0.00405794	19.5045
rs76386660	family.unknownfamily.id.1000006161	19	50228192	C	T	-0.181459	0.0410048	TRUE	9.62969e-06	inferred	family.unknownfamily.id.1000006161	0.09245	4704	0.0041459	19.5752
rs7911787	family.unknownfamily.id.1000006161	10	98619568	T	G	-0.223071	0.0470232	TRUE	2.09709e-06	inferred	family.unknownfamily.id.1000006161	0.06561	3879	0.00576803	22.4924
rs9542068	family.unknownfamily.id.1000006161	13	70306831	C	T	0.0990709	0.0218149	TRUE	5.5875e-06	inferred	family.unknownfamily.id.1000006161	0.3211	5107	0.00402224	20.6165
rs111810795	family.Veillonellaceae.id.2172	14	102897930	T	C	-0.0867108	0.0180573	TRUE	1.57112e-06	inferred	family.Veillonellaceae.id.2172	0.1074	15605	0.00147548	23.056
rs114889439	family.Veillonellaceae.id.2172	13	61597625	G	A	-0.253809	0.0539169	TRUE	2.5088e-06	inferred	family.Veillonellaceae.id.2172	0.05268	3268	0.00673516	22.1462
rs11700976	family.Veillonellaceae.id.2172	21	35576123	A	C	0.0503337	0.0113763	TRUE	9.66977e-06	inferred	family.Veillonellaceae.id.2172	0.4503	15971	0.00122419	19.5731
rs12186441	family.Veillonellaceae.id.2172	5	132646303	A	G	0.208096	0.0453999	TRUE	4.56994e-06	inferred	family.Veillonellaceae.id.2172	0.03678	5236	0.00399649	21.0015
rs12668619	family.Veillonellaceae.id.2172	7	21637810	G	A	0.055301	0.0117654	TRUE	2.59759e-06	inferred	family.Veillonellaceae.id.2172	0.3549	15971	0.00138141	22.0902
rs12741784	family.Veillonellaceae.id.2172	1	50088819	T	C	-0.0621452	0.0119266	TRUE	1.88194e-07	inferred	family.Veillonellaceae.id.2172	0.336	15867	0.00170822	27.1473
rs1442060	family.Veillonellaceae.id.2172	4	46366067	A	G	-0.0514024	0.0112125	TRUE	4.55279e-06	inferred	family.Veillonellaceae.id.2172	0.494	15976	0.00131379	21.0141
rs1447205	family.Veillonellaceae.id.2172	8	41231597	C	G	-0.0520689	0.0115656	TRUE	6.7298e-06	inferred	family.Veillonellaceae.id.2172	0.3618	15971	0.00126748	20.266
rs1693340	family.Veillonellaceae.id.2172	18	30208691	C	T	0.0818934	0.018245	TRUE	7.17142e-06	inferred	family.Veillonellaceae.id.2172	0.1262	15058	0.00133617	20.1443
rs2175069	family.Veillonellaceae.id.2172	4	23317124	G	A	-0.0526752	0.0114886	TRUE	4.54025e-06	inferred	family.Veillonellaceae.id.2172	0.3857	15976	0.00131412	21.0194
rs2561116	family.Veillonellaceae.id.2172	5	38348199	G	T	-0.083617	0.0187159	TRUE	7.90667e-06	inferred	family.Veillonellaceae.id.2172	0.1133	15976	0.00124783	19.9578
rs2585520	family.Veillonellaceae.id.2172	13	78785141	T	G	-0.0904972	0.0200428	TRUE	6.32581e-06	inferred	family.Veillonellaceae.id.2172	0.0825	15501	0.00131348	20.3844
rs4263802	family.Veillonellaceae.id.2172	8	138319508	A	G	0.050942	0.0114921	TRUE	9.30277e-06	inferred	family.Veillonellaceae.id.2172	0.3837	15976	0.00122843	19.647
rs4461038	family.Veillonellaceae.id.2172	15	78546996	G	A	-0.0554965	0.0119467	TRUE	3.39538e-06	inferred	family.Veillonellaceae.id.2172	0.3062	15973	0.00134915	21.5764
rs4797169	family.Veillonellaceae.id.2172	18	462180	C	T	0.0587799	0.0128297	TRUE	4.61522e-06	inferred	family.Veillonellaceae.id.2172	0.2505	15974	0.00131233	20.9881
rs6692542	family.Veillonellaceae.id.2172	1	244391618	G	A	0.0534397	0.0118254	TRUE	6.21108e-06	inferred	family.Veillonellaceae.id.2172	0.3728	15976	0.00127666	20.4195
rs6909981	family.Veillonellaceae.id.2172	6	75534152	T	C	-0.0638697	0.0141765	TRUE	6.62748e-06	inferred	family.Veillonellaceae.id.2172	0.2018	15976	0.00126891	20.2953
rs75768969	family.Veillonellaceae.id.2172	13	101617913	G	C	-0.0703773	0.0156855	TRUE	7.23074e-06	inferred	family.Veillonellaceae.id.2172	0.161	15975	0.00125858	20.1287
rs79535861	family.Veillonellaceae.id.2172	13	38326692	C	A	0.100666	0.0207016	TRUE	1.15775e-06	inferred	family.Veillonellaceae.id.2172	0.08847	15061	0.00156757	23.643
rs9345168	family.Veillonellaceae.id.2172	6	92380922	A	C	0.0509102	0.0113253	TRUE	6.94827e-06	inferred	family.Veillonellaceae.id.2172	0.4662	15976	0.00126326	20.2049
rs11184341	family.Verrucomicrobiaceae.id.4036	1	105422565	C	G	0.0655301	0.014223	TRUE	4.079e-06	inferred	family.Verrucomicrobiaceae.id.4036	0.2783	11864	0.00178603	21.2238
rs111862613	family.Verrucomicrobiaceae.id.4036	12	130309670	C	T	0.0907065	0.0196746	TRUE	4.02034e-06	inferred	family.Verrucomicrobiaceae.id.4036	0.166	11621	0.00182569	21.2515
rs117107102	family.Verrucomicrobiaceae.id.4036	18	49473635	G	A	0.204683	0.0431573	TRUE	2.10865e-06	inferred	family.Verrucomicrobiaceae.id.4036	0.04473	4975	0.00450094	22.4844
rs11729256	family.Verrucomicrobiaceae.id.4036	4	95027272	C	T	0.0749798	0.0150177	TRUE	5.95195e-07	inferred	family.Verrucomicrobiaceae.id.4036	0.2386	11861	0.00209725	24.9235
rs12908520	family.Verrucomicrobiaceae.id.4036	15	97570657	A	G	0.0619104	0.0130946	TRUE	2.2682e-06	inferred	family.Verrucomicrobiaceae.id.4036	0.4563	11863	0.00188075	22.3496
rs2602429	family.Verrucomicrobiaceae.id.4036	16	81063149	T	C	0.0745516	0.0156195	TRUE	1.81515e-06	inferred	family.Verrucomicrobiaceae.id.4036	0.2217	11690	0.001945	22.7775
rs34896295	family.Verrucomicrobiaceae.id.4036	9	139060991	T	A	-0.108532	0.0243416	TRUE	8.24515e-06	inferred	family.Verrucomicrobiaceae.id.4036	0.08748	11440	0.00173476	19.8767
rs3995795	family.Verrucomicrobiaceae.id.4036	10	11389614	T	C	0.064218	0.0140994	TRUE	5.24702e-06	inferred	family.Verrucomicrobiaceae.id.4036	0.3181	11690	0.00177144	20.7414
rs4242783	family.Verrucomicrobiaceae.id.4036	10	5064327	A	G	0.0687992	0.0147694	TRUE	3.18926e-06	inferred	family.Verrucomicrobiaceae.id.4036	0.2873	11690	0.00185278	21.6955
rs4936098	family.Verrucomicrobiaceae.id.4036	11	130280667	G	A	0.0648691	0.0135928	TRUE	1.82124e-06	inferred	family.Verrucomicrobiaceae.id.4036	0.34	11858	0.00191696	22.7711
rs61779207	family.Verrucomicrobiaceae.id.4036	1	41074472	A	G	-0.0758811	0.0167762	TRUE	6.09278e-06	inferred	family.Verrucomicrobiaceae.id.4036	0.1779	11591	0.00176195	20.4553
rs7100838	family.Verrucomicrobiaceae.id.4036	10	60876067	A	G	0.0767996	0.0172714	TRUE	8.72235e-06	inferred	family.Verrucomicrobiaceae.id.4036	0.1412	11865	0.00166369	19.7693
rs72999540	family.Verrucomicrobiaceae.id.4036	2	240347720	C	T	-0.126942	0.028408	TRUE	7.87581e-06	inferred	family.Verrucomicrobiaceae.id.4036	0.06064	10250	0.00194429	19.9639
rs74542928	family.Verrucomicrobiaceae.id.4036	4	100544188	C	T	0.112124	0.0236422	TRUE	2.11056e-06	inferred	family.Verrucomicrobiaceae.id.4036	0.07853	11216	0.00200131	22.4877
rs9349825	family.Verrucomicrobiaceae.id.4036	6	56341481	G	A	-0.0704354	0.0147128	TRUE	1.68992e-06	inferred	family.Verrucomicrobiaceae.id.4036	0.2793	11858	0.00192904	22.9149
rs11671100	family.Victivallaceae.id.2255	19	711637	C	A	-0.160034	0.0349472	TRUE	4.66499e-06	inferred	family.Victivallaceae.id.2255	0.2008	3331	0.00625606	20.9575
rs2546105	family.Victivallaceae.id.2255	5	94692439	T	A	0.126643	0.0257111	TRUE	8.40834e-07	inferred	family.Victivallaceae.id.2255	0.2455	3917	0.00615589	24.2496
rs2944282	family.Victivallaceae.id.2255	7	57589803	C	T	-0.124197	0.0257026	TRUE	1.35121e-06	inferred	family.Victivallaceae.id.2255	0.3002	3555	0.00652505	23.3358
rs34296005	family.Victivallaceae.id.2255	7	146817883	A	T	0.127903	0.0257466	TRUE	6.77289e-07	inferred	family.Victivallaceae.id.2255	0.2475	3915	0.00626414	24.6661
rs34962571	family.Victivallaceae.id.2255	12	131103256	C	A	-0.186945	0.0418412	TRUE	7.89625e-06	inferred	family.Victivallaceae.id.2255	0.0825	3237	0.00612928	19.9505
rs4396289	family.Victivallaceae.id.2255	11	9316730	T	C	-0.152918	0.0288525	TRUE	1.15821e-07	inferred	family.Victivallaceae.id.2255	0.16	3913	0.00712739	28.0753
rs6026890	family.Victivallaceae.id.2255	20	58031774	A	C	-0.214141	0.048076	TRUE	8.41967e-06	inferred	family.Victivallaceae.id.2255	0.03777	3806	0.00518582	19.8297
rs61702987	family.Victivallaceae.id.2255	2	31211657	C	T	0.145501	0.0300007	TRUE	1.23508e-06	inferred	family.Victivallaceae.id.2255	0.175	3906	0.00598591	23.5097
rs62570196	family.Victivallaceae.id.2255	9	111086170	T	C	-0.246101	0.0483077	TRUE	3.49746e-07	inferred	family.Victivallaceae.id.2255	0.06859	3091	0.00832655	25.9367
rs6545794	family.Victivallaceae.id.2255	2	60484909	G	A	-0.197786	0.0410495	TRUE	1.44846e-06	inferred	family.Victivallaceae.id.2255	0.08847	3916	0.00589336	23.2034
rs67832247	family.Victivallaceae.id.2255	2	2649472	T	C	-0.123489	0.0266695	TRUE	3.6505e-06	inferred	family.Victivallaceae.id.2255	0.2694	3555	0.00599482	21.4281
rs7077363	family.Victivallaceae.id.2255	10	95286954	A	G	0.148942	0.0318366	TRUE	2.89224e-06	inferred	family.Victivallaceae.id.2255	0.164	3912	0.00556365	21.8756
rs7314815	family.Victivallaceae.id.2255	12	102525047	A	G	0.101088	0.0225594	TRUE	7.43039e-06	inferred	family.Victivallaceae.id.2255	0.503	3912	0.00510649	20.0688
rs7627405	family.Victivallaceae.id.2255	3	9968555	T	C	-0.134158	0.0301427	TRUE	8.55678e-06	inferred	family.Victivallaceae.id.2255	0.167	3555	0.00554134	19.7981
rs10074000	genus..Clostridiuminnocuumgroup.id.14397	5	113126539	C	T	-0.102648	0.0227508	TRUE	6.42681e-06	inferred	genus..Clostridiuminnocuumgroup.id.14397	0.4135	4048	0.00500366	20.3466
rs10506058	genus..Clostridiuminnocuumgroup.id.14397	12	30268485	G	A	0.0997048	0.0221926	TRUE	7.03224e-06	inferred	genus..Clostridiuminnocuumgroup.id.14397	0.3966	4163	0.00482514	20.1748
rs1942371	genus..Clostridiuminnocuumgroup.id.14397	18	69274308	A	G	-0.157938	0.034187	TRUE	3.84053e-06	inferred	genus..Clostridiuminnocuumgroup.id.14397	0.1302	3971	0.00534594	21.3321
rs1948423	genus..Clostridiuminnocuumgroup.id.14397	3	103025517	A	T	-0.108859	0.023425	TRUE	3.36571e-06	inferred	genus..Clostridiuminnocuumgroup.id.14397	0.3082	4165	0.00515834	21.5855
rs40656	genus..Clostridiuminnocuumgroup.id.14397	5	9368158	T	C	0.142664	0.0311021	TRUE	4.49732e-06	inferred	genus..Clostridiuminnocuumgroup.id.14397	0.1889	4048	0.00517082	21.0299
rs61267978	genus..Clostridiuminnocuumgroup.id.14397	18	6348227	C	T	0.14708	0.0320875	TRUE	4.56816e-06	inferred	genus..Clostridiuminnocuumgroup.id.14397	0.1243	4165	0.00501918	21.0002
rs6577484	genus..Clostridiuminnocuumgroup.id.14397	1	8419420	A	G	0.160425	0.0360857	TRUE	8.76243e-06	inferred	genus..Clostridiuminnocuumgroup.id.14397	0.1481	3858	0.00509671	19.7536
rs6890185	genus..Clostridiuminnocuumgroup.id.14397	5	71186626	C	T	0.113424	0.0233137	TRUE	1.14398e-06	inferred	genus..Clostridiuminnocuumgroup.id.14397	0.3111	4166	0.00564942	23.6579
rs71564433	genus..Clostridiuminnocuumgroup.id.14397	6	143718234	A	T	-0.126746	0.0274657	TRUE	3.93654e-06	inferred	genus..Clostridiuminnocuumgroup.id.14397	0.1789	4164	0.00508817	21.2853
rs77845139	genus..Clostridiuminnocuumgroup.id.14397	15	59704208	G	A	-0.114993	0.0257186	TRUE	7.77849e-06	inferred	genus..Clostridiuminnocuumgroup.id.14397	0.2952	4048	0.00491436	19.9817
rs1108552	genus..Eubacteriumbrachygroup.id.11296	19	36011995	T	G	-0.111	0.0248528	TRUE	7.95774e-06	inferred	genus..Eubacteriumbrachygroup.id.11296	0.2903	4001	0.00496102	19.938
rs12151423	genus..Eubacteriumbrachygroup.id.11296	2	218237281	G	A	0.101329	0.0227324	TRUE	8.29422e-06	inferred	genus..Eubacteriumbrachygroup.id.11296	0.4791	3854	0.00512893	19.8585
rs13139592	genus..Eubacteriumbrachygroup.id.11296	4	144665178	C	T	-0.145997	0.0327192	TRUE	8.11576e-06	inferred	genus..Eubacteriumbrachygroup.id.11296	0.1223	3842	0.00515558	19.9
rs1384962	genus..Eubacteriumbrachygroup.id.11296	14	23060552	G	A	0.120888	0.0266264	TRUE	5.62113e-06	inferred	genus..Eubacteriumbrachygroup.id.11296	0.2107	4001	0.00512557	20.6028
rs2913110	genus..Eubacteriumbrachygroup.id.11296	10	22892667	T	C	0.105143	0.022942	TRUE	4.58352e-06	inferred	genus..Eubacteriumbrachygroup.id.11296	0.3777	4001	0.00522224	20.9934
rs4862235	genus..Eubacteriumbrachygroup.id.11296	4	184628931	A	G	0.104806	0.0225751	TRUE	3.44128e-06	inferred	genus..Eubacteriumbrachygroup.id.11296	0.4443	4000	0.00535945	21.5425
rs55932844	genus..Eubacteriumbrachygroup.id.11296	10	94140233	G	A	-0.170705	0.0361023	TRUE	2.26331e-06	inferred	genus..Eubacteriumbrachygroup.id.11296	0.07753	3999	0.00555968	22.3463
rs62348779	genus..Eubacteriumbrachygroup.id.11296	5	17460096	C	T	-0.201481	0.043286	TRUE	3.24556e-06	inferred	genus..Eubacteriumbrachygroup.id.11296	0.08151	3827	0.00562938	21.6543
rs6591893	genus..Eubacteriumbrachygroup.id.11296	11	80236833	A	G	0.108225	0.0240319	TRUE	6.68701e-06	inferred	genus..Eubacteriumbrachygroup.id.11296	0.3479	3999	0.00504586	20.2706
rs720439	genus..Eubacteriumbrachygroup.id.11296	22	48190598	G	A	-0.111927	0.0251252	TRUE	8.39861e-06	inferred	genus..Eubacteriumbrachygroup.id.11296	0.2515	4001	0.00493551	19.835
rs73199919	genus..Eubacteriumbrachygroup.id.11296	4	6856564	C	T	-0.236717	0.0531335	TRUE	8.38405e-06	inferred	genus..Eubacteriumbrachygroup.id.11296	0.05666	3008	0.00655522	19.835
rs79847697	genus..Eubacteriumbrachygroup.id.11296	11	5918805	G	A	-0.145916	0.0327013	TRUE	8.11634e-06	inferred	genus..Eubacteriumbrachygroup.id.11296	0.1352	3842	0.00515555	19.8999
rs9554379	genus..Eubacteriumbrachygroup.id.11296	13	97643724	G	A	-0.160593	0.0359939	TRUE	8.13225e-06	inferred	genus..Eubacteriumbrachygroup.id.11296	0.1183	3988	0.00496681	19.8965
rs9613196	genus..Eubacteriumbrachygroup.id.11296	22	26922534	A	T	-0.238718	0.0528561	TRUE	6.29045e-06	inferred	genus..Eubacteriumbrachygroup.id.11296	0.07654	3004	0.00674439	20.3841
rs10217667	genus..Eubacteriumcoprostanoligenesgroup.id.11375	9	13902048	T	C	-0.0653663	0.0145805	TRUE	7.35562e-06	inferred	genus..Eubacteriumcoprostanoligenesgroup.id.11375	0.1918	16854	0.00119108	20.0961
rs10444197	genus..Eubacteriumcoprostanoligenesgroup.id.11375	10	2215931	G	A	-0.0505823	0.0113455	TRUE	8.2595e-06	inferred	genus..Eubacteriumcoprostanoligenesgroup.id.11375	0.3678	17380	0.00114236	19.8745
rs11052069	genus..Eubacteriumcoprostanoligenesgroup.id.11375	12	32713919	C	T	0.0477832	0.0107833	TRUE	9.37068e-06	inferred	genus..Eubacteriumcoprostanoligenesgroup.id.11375	0.4344	17380	0.00112851	19.6333
rs11808093	genus..Eubacteriumcoprostanoligenesgroup.id.11375	1	200594891	C	T	0.0790287	0.0173724	TRUE	5.38771e-06	inferred	genus..Eubacteriumcoprostanoligenesgroup.id.11375	0.09742	16660	0.00124061	20.6918
rs12906958	genus..Eubacteriumcoprostanoligenesgroup.id.11375	15	36911598	T	C	-0.0533159	0.0115935	TRUE	4.24959e-06	inferred	genus..Eubacteriumcoprostanoligenesgroup.id.11375	0.3022	17380	0.00121537	21.1464
rs17159861	genus..Eubacteriumcoprostanoligenesgroup.id.11375	7	31085162	T	C	0.0962228	0.0168388	TRUE	1.10132e-08	inferred	genus..Eubacteriumcoprostanoligenesgroup.id.11375	0.1332	17380	0.00187528	32.6499
rs2644213	genus..Eubacteriumcoprostanoligenesgroup.id.11375	10	84506096	A	G	0.0538845	0.0121245	TRUE	8.81853e-06	inferred	genus..Eubacteriumcoprostanoligenesgroup.id.11375	0.2366	17380	0.00113517	19.7494
rs4076415	genus..Eubacteriumcoprostanoligenesgroup.id.11375	15	86440997	G	T	0.0515152	0.0110294	TRUE	3.00172e-06	inferred	genus..Eubacteriumcoprostanoligenesgroup.id.11375	0.4006	16960	0.00128464	21.8129
rs4717831	genus..Eubacteriumcoprostanoligenesgroup.id.11375	7	73306506	T	A	0.0786783	0.0174038	TRUE	6.16204e-06	inferred	genus..Eubacteriumcoprostanoligenesgroup.id.11375	0.1193	16854	0.00121113	20.4348
rs62024432	genus..Eubacteriumcoprostanoligenesgroup.id.11375	15	97869293	T	C	-0.0769698	0.0172101	TRUE	7.73643e-06	inferred	genus..Eubacteriumcoprostanoligenesgroup.id.11375	0.1252	17271	0.00115678	19.9996
rs6762473	genus..Eubacteriumcoprostanoligenesgroup.id.11375	3	127139574	A	C	0.0521584	0.0112353	TRUE	3.4441e-06	inferred	genus..Eubacteriumcoprostanoligenesgroup.id.11375	0.3569	17377	0.00123871	21.5493
rs73109678	genus..Eubacteriumcoprostanoligenesgroup.id.11375	7	33603122	A	G	-0.0796956	0.0172275	TRUE	3.72679e-06	inferred	genus..Eubacteriumcoprostanoligenesgroup.id.11375	0.1153	17379	0.00122988	21.398
rs76898927	genus..Eubacteriumcoprostanoligenesgroup.id.11375	3	81595477	A	G	0.123055	0.0266375	TRUE	3.84448e-06	inferred	genus..Eubacteriumcoprostanoligenesgroup.id.11375	0.04771	12197	0.00174663	21.3374
rs79895140	genus..Eubacteriumcoprostanoligenesgroup.id.11375	2	50797401	C	T	-0.0641017	0.0141153	TRUE	5.59101e-06	inferred	genus..Eubacteriumcoprostanoligenesgroup.id.11375	0.2167	16139	0.00127623	20.6208
rs9648214	genus..Eubacteriumcoprostanoligenesgroup.id.11375	7	16380806	C	T	-0.0828719	0.016431	TRUE	4.56764e-07	inferred	genus..Eubacteriumcoprostanoligenesgroup.id.11375	0.1183	17379	0.0014616	25.4354
rs111443364	genus..Eubacteriumeligensgroup.id.14372	22	31866167	A	G	0.0957895	0.021265	TRUE	6.65125e-06	inferred	genus..Eubacteriumeligensgroup.id.14372	0.4632	13330	0.00151989	20.288
rs113154224	genus..Eubacteriumeligensgroup.id.14372	22	49523118	A	G	0.100638	0.0226931	TRUE	9.21795e-06	inferred	genus..Eubacteriumeligensgroup.id.14372	0.08151	13116	0.00149722	19.664
rs11730852	genus..Eubacteriumeligensgroup.id.14372	4	42836822	A	C	0.0877679	0.0197674	TRUE	8.99459e-06	inferred	genus..Eubacteriumeligensgroup.id.14372	0.1839	14327	0.0013741	19.7111
rs158115	genus..Eubacteriumeligensgroup.id.14372	14	77619186	C	G	0.0915271	0.0190611	TRUE	1.57265e-06	inferred	genus..Eubacteriumeligensgroup.id.14372	0.09245	14678	0.00156839	23.0539
rs2200429	genus..Eubacteriumeligensgroup.id.14372	13	107563458	G	A	-0.0888825	0.0198479	TRUE	7.52821e-06	inferred	genus..Eubacteriumeligensgroup.id.14372	0.07356	14761	0.00135674	20.0514
rs265534	genus..Eubacteriumeligensgroup.id.14372	10	83092007	G	T	-0.0563756	0.0120127	TRUE	2.69237e-06	inferred	genus..Eubacteriumeligensgroup.id.14372	0.4553	14776	0.00148832	22.0212
rs4583233	genus..Eubacteriumeligensgroup.id.14372	16	81820486	C	A	0.0670205	0.0128122	TRUE	1.68597e-07	inferred	genus..Eubacteriumeligensgroup.id.14372	0.334	14327	0.00190627	27.3595
rs6923695	genus..Eubacteriumeligensgroup.id.14372	6	70956815	G	T	0.103268	0.0229524	TRUE	6.82105e-06	inferred	genus..Eubacteriumeligensgroup.id.14372	0.05666	12891	0.00156784	20.2396
rs74606150	genus..Eubacteriumeligensgroup.id.14372	14	39301409	G	C	-0.196454	0.042565	TRUE	3.92371e-06	inferred	genus..Eubacteriumeligensgroup.id.14372	0.04573	5381	0.00394309	21.2938
rs76174568	genus..Eubacteriumeligensgroup.id.14372	8	84673773	A	T	-0.079834	0.0179999	TRUE	9.19666e-06	inferred	genus..Eubacteriumeligensgroup.id.14372	0.1252	13564	0.00144817	19.6685
rs11818408	genus..Eubacteriumfissicatenagroup.id.14373	10	96758467	A	G	0.10585	0.0237114	TRUE	8.04017e-06	inferred	genus..Eubacteriumfissicatenagroup.id.14373	0.4771	3590	0.00552041	19.9172
rs11876297	genus..Eubacteriumfissicatenagroup.id.14373	18	45753272	C	T	0.131469	0.0281712	TRUE	3.05925e-06	inferred	genus..Eubacteriumfissicatenagroup.id.14373	0.2157	3396	0.00637228	21.7662
rs151257695	genus..Eubacteriumfissicatenagroup.id.14373	7	73043561	G	A	0.20951	0.0454847	TRUE	4.10179e-06	inferred	genus..Eubacteriumfissicatenagroup.id.14373	0.08052	3587	0.0058801	21.2049
rs1764136	genus..Eubacteriumfissicatenagroup.id.14373	6	1020496	C	G	0.13634	0.0306008	TRUE	8.37206e-06	inferred	genus..Eubacteriumfissicatenagroup.id.14373	0.164	3636	0.00542992	19.84
rs2733072	genus..Eubacteriumfissicatenagroup.id.14373	8	5433699	A	G	0.109644	0.0228306	TRUE	1.56687e-06	inferred	genus..Eubacteriumfissicatenagroup.id.14373	0.4652	3833	0.00598126	23.0521
rs3771393	genus..Eubacteriumfissicatenagroup.id.14373	2	71145246	T	C	0.130842	0.0266671	TRUE	9.27125e-07	inferred	genus..Eubacteriumfissicatenagroup.id.14373	0.2843	3792	0.00630853	24.0611
rs7104872	genus..Eubacteriumfissicatenagroup.id.14373	11	115165111	A	G	0.138612	0.0291906	TRUE	2.04917e-06	inferred	genus..Eubacteriumfissicatenagroup.id.14373	0.1779	3829	0.00585437	22.5366
rs10501370	genus..Eubacteriumhalliigroup.id.11338	11	58040621	T	C	-0.115589	0.0252489	TRUE	4.69489e-06	inferred	genus..Eubacteriumhalliigroup.id.11338	0.05268	13824	0.00151376	20.9549
rs10798999	genus..Eubacteriumhalliigroup.id.11338	1	34308917	T	C	0.0601661	0.0126752	TRUE	2.06723e-06	inferred	genus..Eubacteriumhalliigroup.id.11338	0.2157	16561	0.00135867	22.5288
rs10808115	genus..Eubacteriumhalliigroup.id.11338	7	100635375	C	A	-0.0504747	0.0109922	TRUE	4.39337e-06	inferred	genus..Eubacteriumhalliigroup.id.11338	0.4781	16566	0.00127117	21.0825
rs13116360	genus..Eubacteriumhalliigroup.id.11338	4	111885431	C	T	0.154124	0.0297185	TRUE	2.14699e-07	inferred	genus..Eubacteriumhalliigroup.id.11338	0.06262	10323	0.00259868	26.8908
rs281379	genus..Eubacteriumhalliigroup.id.11338	19	49214274	G	A	-0.0499523	0.0112153	TRUE	8.43057e-06	inferred	genus..Eubacteriumhalliigroup.id.11338	0.4602	16130	0.00122835	19.8352
rs28584818	genus..Eubacteriumhalliigroup.id.11338	3	64664456	G	A	0.126115	0.0268627	TRUE	2.66861e-06	inferred	genus..Eubacteriumhalliigroup.id.11338	0.06859	11095	0.00198265	22.0372
rs60254196	genus..Eubacteriumhalliigroup.id.11338	7	148856720	G	A	-0.0522832	0.0111865	TRUE	2.95711e-06	inferred	genus..Eubacteriumhalliigroup.id.11338	0.5408	16238	0.00134344	21.8415
rs630939	genus..Eubacteriumhalliigroup.id.11338	18	48384463	T	C	-0.0508914	0.0114352	TRUE	8.57049e-06	inferred	genus..Eubacteriumhalliigroup.id.11338	0.3996	16238	0.00121826	19.8037
rs6550770	genus..Eubacteriumhalliigroup.id.11338	3	23663416	C	T	-0.198087	0.0443545	TRUE	7.96934e-06	inferred	genus..Eubacteriumhalliigroup.id.11338	0.05169	4279	0.00463956	19.9359
rs74018587	genus..Eubacteriumhalliigroup.id.11338	15	62014160	T	C	0.208943	0.043822	TRUE	1.86072e-06	inferred	genus..Eubacteriumhalliigroup.id.11338	0.03678	3039	0.00742512	22.7188
rs78056098	genus..Eubacteriumhalliigroup.id.11338	11	123789877	T	G	-0.0507411	0.0113758	TRUE	8.17935e-06	inferred	genus..Eubacteriumhalliigroup.id.11338	0.3608	16568	0.0011994	19.8931
rs949971	genus..Eubacteriumhalliigroup.id.11338	3	110283389	G	T	-0.0540164	0.0116101	TRUE	3.27865e-06	inferred	genus..Eubacteriumhalliigroup.id.11338	0.3837	16566	0.00130496	21.6436
rs10458299	genus..Eubacteriumnodatumgroup.id.11297	7	135052348	C	T	-0.187753	0.041969	TRUE	7.69117e-06	inferred	genus..Eubacteriumnodatumgroup.id.11297	0.08052	3271	0.00608115	20.0009
rs11006576	genus..Eubacteriumnodatumgroup.id.11297	10	61322015	G	A	-0.110167	0.024593	TRUE	7.47765e-06	inferred	genus..Eubacteriumnodatumgroup.id.11297	0.5129	3295	0.00605327	20.0548
rs113363213	genus..Eubacteriumnodatumgroup.id.11297	4	87055956	G	A	0.192982	0.0433422	TRUE	8.48716e-06	inferred	genus..Eubacteriumnodatumgroup.id.11297	0.08648	3195	0.0061667	19.8125
rs113893692	genus..Eubacteriumnodatumgroup.id.11297	9	28245518	T	C	-0.185107	0.0403573	TRUE	4.50295e-06	inferred	genus..Eubacteriumnodatumgroup.id.11297	0.09841	3195	0.00654155	21.0247
rs13069706	genus..Eubacteriumnodatumgroup.id.11297	3	60064167	C	A	-0.108529	0.0245654	TRUE	9.96337e-06	inferred	genus..Eubacteriumnodatumgroup.id.11297	0.4861	3294	0.00589055	19.5066
rs34297067	genus..Eubacteriumnodatumgroup.id.11297	14	52185888	G	A	-0.186907	0.0341475	TRUE	4.41215e-08	inferred	genus..Eubacteriumnodatumgroup.id.11297	0.1392	3271	0.00907593	29.941
rs61841040	genus..Eubacteriumnodatumgroup.id.11297	10	9659749	T	G	0.160621	0.0341609	TRUE	2.57757e-06	inferred	genus..Eubacteriumnodatumgroup.id.11297	0.166	3295	0.00666479	22.0944
rs6818880	genus..Eubacteriumnodatumgroup.id.11297	4	94712747	G	A	-0.110081	0.0245964	TRUE	7.62442e-06	inferred	genus..Eubacteriumnodatumgroup.id.11297	0.4553	3291	0.00604942	20.0176
rs77910827	genus..Eubacteriumnodatumgroup.id.11297	9	96597985	T	C	0.201788	0.0413568	TRUE	1.06514e-06	inferred	genus..Eubacteriumnodatumgroup.id.11297	0.1034	3271	0.00722551	23.7921
rs7827125	genus..Eubacteriumnodatumgroup.id.11297	8	4954912	T	C	0.1223	0.0271331	TRUE	6.56281e-06	inferred	genus..Eubacteriumnodatumgroup.id.11297	0.2823	3294	0.00612996	20.3043
rs7880204	genus..Eubacteriumnodatumgroup.id.11297	1	171060821	C	T	-0.125454	0.0275303	TRUE	5.19058e-06	inferred	genus..Eubacteriumnodatumgroup.id.11297	0.2475	3294	0.00626459	20.753
rs9425984	genus..Eubacteriumnodatumgroup.id.11297	1	34529736	C	T	-0.130234	0.0292347	TRUE	8.39808e-06	inferred	genus..Eubacteriumnodatumgroup.id.11297	0.2386	3294	0.00598852	19.833
rs12129908	genus..Eubacteriumoxidoreducensgroup.id.11339	1	195064019	A	C	0.0893272	0.0198333	TRUE	6.67159e-06	inferred	genus..Eubacteriumoxidoreducensgroup.id.11339	0.4473	5377	0.0037584	20.2776
rs12326318	genus..Eubacteriumoxidoreducensgroup.id.11339	18	71428502	C	A	0.149276	0.0334528	TRUE	8.10893e-06	inferred	genus..Eubacteriumoxidoreducensgroup.id.11339	0.06958	5192	0.00382048	19.9043
rs12423772	genus..Eubacteriumoxidoreducensgroup.id.11339	12	94515340	T	G	0.14098	0.0295029	TRUE	1.76605e-06	inferred	genus..Eubacteriumoxidoreducensgroup.id.11339	0.1501	5321	0.00427298	22.8255
rs1425962	genus..Eubacteriumoxidoreducensgroup.id.11339	4	187905399	C	G	0.0906104	0.0200612	TRUE	6.28133e-06	inferred	genus..Eubacteriumoxidoreducensgroup.id.11339	0.3429	5321	0.00381932	20.3928
rs2647695	genus..Eubacteriumoxidoreducensgroup.id.11339	5	177936957	A	G	0.112355	0.0250521	TRUE	7.29618e-06	inferred	genus..Eubacteriumoxidoreducensgroup.id.11339	0.164	5378	0.00372611	20.1065
rs2973294	genus..Eubacteriumoxidoreducensgroup.id.11339	4	37526679	T	G	0.0923559	0.0195439	TRUE	2.29474e-06	inferred	genus..Eubacteriumoxidoreducensgroup.id.11339	0.4205	5378	0.00413511	22.3227
rs34561138	genus..Eubacteriumoxidoreducensgroup.id.11339	16	86480355	A	G	0.216145	0.045992	TRUE	2.6063e-06	inferred	genus..Eubacteriumoxidoreducensgroup.id.11339	0.05865	4186	0.0052486	22.076
rs440215	genus..Eubacteriumoxidoreducensgroup.id.11339	5	106882394	T	C	0.0932766	0.0195294	TRUE	1.78624e-06	inferred	genus..Eubacteriumoxidoreducensgroup.id.11339	0.4622	5377	0.00422464	22.8038
rs61884310	genus..Eubacteriumoxidoreducensgroup.id.11339	11	79535505	T	C	0.117033	0.0263998	TRUE	9.28835e-06	inferred	genus..Eubacteriumoxidoreducensgroup.id.11339	0.163	5244	0.00373362	19.645
rs10248854	genus..Eubacteriumrectalegroup.id.14374	7	121281238	A	C	-0.0527827	0.0113463	TRUE	3.28807e-06	inferred	genus..Eubacteriumrectalegroup.id.14374	0.3598	17348	0.00124589	21.6382
rs10797540	genus..Eubacteriumrectalegroup.id.14374	1	234530370	G	A	0.0503179	0.0108389	TRUE	3.44511e-06	inferred	genus..Eubacteriumrectalegroup.id.14374	0.4344	17350	0.0012406	21.5487
rs10892089	genus..Eubacteriumrectalegroup.id.14374	11	98523638	G	C	-0.0635522	0.0140072	TRUE	5.70339e-06	inferred	genus..Eubacteriumrectalegroup.id.14374	0.1968	17351	0.001185	20.5829
rs112687713	genus..Eubacteriumrectalegroup.id.14374	19	39235539	T	A	-0.205488	0.0464123	TRUE	9.53501e-06	inferred	genus..Eubacteriumrectalegroup.id.14374	0.02187	3159	0.00616698	19.59
rs117151453	genus..Eubacteriumrectalegroup.id.14374	12	20066025	C	G	-0.113141	0.0243541	TRUE	3.39021e-06	inferred	genus..Eubacteriumrectalegroup.id.14374	0.0507	13908	0.00154936	21.5789
rs16960159	genus..Eubacteriumrectalegroup.id.14374	18	37703874	G	C	-0.156596	0.0336234	TRUE	3.203e-06	inferred	genus..Eubacteriumrectalegroup.id.14374	0.04771	8334	0.00259595	21.6857
rs2884897	genus..Eubacteriumrectalegroup.id.14374	11	8129537	G	A	-0.129364	0.0289021	TRUE	7.60786e-06	inferred	genus..Eubacteriumrectalegroup.id.14374	0.05268	10813	0.00184934	20.0303
rs314726	genus..Eubacteriumrectalegroup.id.14374	2	125553155	C	T	0.0528824	0.0109486	TRUE	1.36502e-06	inferred	genus..Eubacteriumrectalegroup.id.14374	0.4573	16966	0.00137318	23.3266
rs35398954	genus..Eubacteriumrectalegroup.id.14374	15	93006765	G	A	-0.0901402	0.0174602	TRUE	2.43523e-07	inferred	genus..Eubacteriumrectalegroup.id.14374	0.1213	16621	0.00160098	26.6494
rs35953943	genus..Eubacteriumrectalegroup.id.14374	19	52892615	A	G	0.0985295	0.0221531	TRUE	8.68092e-06	inferred	genus..Eubacteriumrectalegroup.id.14374	0.06362	16247	0.00121608	19.7793
rs3980709	genus..Eubacteriumrectalegroup.id.14374	1	170900221	T	A	-0.0622701	0.0140572	TRUE	9.43285e-06	inferred	genus..Eubacteriumrectalegroup.id.14374	0.161	17340	0.00113038	19.6207
rs62547233	genus..Eubacteriumrectalegroup.id.14374	9	92013419	G	A	0.0536319	0.0120201	TRUE	8.12494e-06	inferred	genus..Eubacteriumrectalegroup.id.14374	0.3072	17347	0.00114633	19.9059
rs10131724	genus..Eubacteriumruminantiumgroup.id.11340	14	52219066	C	A	-0.199832	0.0414577	TRUE	1.43452e-06	inferred	genus..Eubacteriumruminantiumgroup.id.11340	0.06362	5071	0.00456081	23.2247
rs10923018	genus..Eubacteriumruminantiumgroup.id.11340	1	88523399	A	G	0.0726438	0.0160924	TRUE	6.35665e-06	inferred	genus..Eubacteriumruminantiumgroup.id.11340	0.4722	7739	0.0026262	20.3724
rs112375806	genus..Eubacteriumruminantiumgroup.id.11340	22	48749548	A	T	0.143141	0.0293757	TRUE	1.10048e-06	inferred	genus..Eubacteriumruminantiumgroup.id.11340	0.1074	7123	0.00332233	23.7372
rs11637981	genus..Eubacteriumruminantiumgroup.id.11340	15	61289622	T	G	-0.073258	0.0160888	TRUE	5.27971e-06	inferred	genus..Eubacteriumruminantiumgroup.id.11340	0.4841	7718	0.00267913	20.7277
rs13025464	genus..Eubacteriumruminantiumgroup.id.11340	2	201610645	C	T	-0.0737077	0.0163786	TRUE	6.78731e-06	inferred	genus..Eubacteriumruminantiumgroup.id.11340	0.3827	7738	0.00261042	20.247
rs139749	genus..Eubacteriumruminantiumgroup.id.11340	22	25303055	T	C	-0.0845439	0.0171791	TRUE	8.59577e-07	inferred	genus..Eubacteriumruminantiumgroup.id.11340	0.3419	7314	0.00330046	24.2129
rs16891896	genus..Eubacteriumruminantiumgroup.id.11340	5	33897589	A	G	-0.174787	0.0390573	TRUE	7.63588e-06	inferred	genus..Eubacteriumruminantiumgroup.id.11340	0.05865	4753	0.00419586	20.0185
rs17519472	genus..Eubacteriumruminantiumgroup.id.11340	12	30360954	T	C	0.107804	0.0233984	TRUE	4.07865e-06	inferred	genus..Eubacteriumruminantiumgroup.id.11340	0.1541	7710	0.00274569	21.222
rs2116427	genus..Eubacteriumruminantiumgroup.id.11340	5	121182996	G	A	0.0911461	0.0182353	TRUE	5.78295e-07	inferred	genus..Eubacteriumruminantiumgroup.id.11340	0.2565	7739	0.00321784	24.9768
rs2229917	genus..Eubacteriumruminantiumgroup.id.11340	9	130980937	G	A	0.153538	0.0323922	TRUE	2.13756e-06	inferred	genus..Eubacteriumruminantiumgroup.id.11340	0.0666	7050	0.00317672	22.4609
rs2418654	genus..Eubacteriumruminantiumgroup.id.11340	2	71247578	T	C	-0.0748879	0.0165852	TRUE	6.32108e-06	inferred	genus..Eubacteriumruminantiumgroup.id.11340	0.4781	7314	0.00277984	20.3829
rs2817174	genus..Eubacteriumruminantiumgroup.id.11340	1	3044181	T	C	-0.0734306	0.0163687	TRUE	7.25591e-06	inferred	genus..Eubacteriumruminantiumgroup.id.11340	0.4294	7710	0.00260339	20.1193
rs57340348	genus..Eubacteriumruminantiumgroup.id.11340	6	130030114	C	T	-0.0979429	0.0212166	TRUE	3.90574e-06	inferred	genus..Eubacteriumruminantiumgroup.id.11340	0.2147	7314	0.0029052	21.3047
rs606117	genus..Eubacteriumruminantiumgroup.id.11340	9	2539358	G	A	0.0833243	0.018056	TRUE	3.93527e-06	inferred	genus..Eubacteriumruminantiumgroup.id.11340	0.332	7263	0.00292357	21.2903
rs6676699	genus..Eubacteriumruminantiumgroup.id.11340	1	197978281	T	G	-0.0888124	0.0196447	TRUE	6.15689e-06	inferred	genus..Eubacteriumruminantiumgroup.id.11340	0.2217	7708	0.00264462	20.4335
rs7000472	genus..Eubacteriumruminantiumgroup.id.11340	8	138626268	G	A	-0.0762282	0.016523	TRUE	3.96031e-06	inferred	genus..Eubacteriumruminantiumgroup.id.11340	0.3618	7739	0.00274268	21.2785
rs72836424	genus..Eubacteriumruminantiumgroup.id.11340	10	129037453	T	C	-0.139825	0.030069	TRUE	3.31726e-06	inferred	genus..Eubacteriumruminantiumgroup.id.11340	0.09543	7314	0.00294777	21.6178
rs73139629	genus..Eubacteriumruminantiumgroup.id.11340	12	63306003	C	A	-0.115098	0.0247909	TRUE	3.43822e-06	inferred	genus..Eubacteriumruminantiumgroup.id.11340	0.1322	7314	0.00293843	21.5491
rs76147458	genus..Eubacteriumruminantiumgroup.id.11340	8	2387241	C	T	-0.12008	0.0271061	TRUE	9.42279e-06	inferred	genus..Eubacteriumruminantiumgroup.id.11340	0.09245	7062	0.00277126	19.6194
rs11617697	genus..Eubacteriumventriosumgroup.id.11341	13	98785900	G	A	-0.143349	0.0286241	TRUE	5.50068e-07	inferred	genus..Eubacteriumventriosumgroup.id.11341	0.04771	11497	0.00217667	25.0754
rs12964517	genus..Eubacteriumventriosumgroup.id.11341	18	22460785	A	G	0.0587198	0.0123453	TRUE	1.97039e-06	inferred	genus..Eubacteriumventriosumgroup.id.11341	0.3161	15289	0.00147755	22.6207
rs13082419	genus..Eubacteriumventriosumgroup.id.11341	3	107736434	T	C	-0.0715522	0.016137	TRUE	9.24771e-06	inferred	genus..Eubacteriumventriosumgroup.id.11341	0.17	14501	0.00135399	19.6581
rs16884680	genus..Eubacteriumventriosumgroup.id.11341	8	114445055	T	G	-0.0906428	0.0191909	TRUE	2.3214e-06	inferred	genus..Eubacteriumventriosumgroup.id.11341	0.1074	15289	0.00145701	22.3059
rs35179274	genus..Eubacteriumventriosumgroup.id.11341	14	51960625	T	C	-0.0627263	0.013786	TRUE	5.36433e-06	inferred	genus..Eubacteriumventriosumgroup.id.11341	0.2435	15287	0.00135243	20.6999
rs3809430	genus..Eubacteriumventriosumgroup.id.11341	14	44975510	C	T	-0.0548171	0.0118426	TRUE	3.67754e-06	inferred	genus..Eubacteriumventriosumgroup.id.11341	0.3479	15287	0.00139962	21.4232
rs4725006	genus..Eubacteriumventriosumgroup.id.11341	7	7649607	A	G	-0.0705263	0.015686	TRUE	6.91985e-06	inferred	genus..Eubacteriumventriosumgroup.id.11341	0.164	15287	0.00132064	20.2126
rs57199565	genus..Eubacteriumventriosumgroup.id.11341	3	190223732	C	T	0.0783394	0.0160257	TRUE	1.0168e-06	inferred	genus..Eubacteriumventriosumgroup.id.11341	0.2406	14913	0.0015998	23.8929
rs6048195	genus..Eubacteriumventriosumgroup.id.11341	20	2308307	T	A	-0.0603594	0.011658	TRUE	2.24862e-07	inferred	genus..Eubacteriumventriosumgroup.id.11341	0.4791	14839	0.00180324	26.803
rs66746423	genus..Eubacteriumventriosumgroup.id.11341	1	109398264	T	C	0.0751501	0.0164978	TRUE	5.2349e-06	inferred	genus..Eubacteriumventriosumgroup.id.11341	0.1561	14578	0.00142131	20.7465
rs66830358	genus..Eubacteriumventriosumgroup.id.11341	3	171895485	A	T	0.0528752	0.0117972	TRUE	7.39456e-06	inferred	genus..Eubacteriumventriosumgroup.id.11341	0.4175	14913	0.00134522	20.0857
rs6704822	genus..Eubacteriumventriosumgroup.id.11341	2	203661779	G	A	0.0739179	0.0166705	TRUE	9.24762e-06	inferred	genus..Eubacteriumventriosumgroup.id.11341	0.1163	15289	0.0012843	19.6583
rs6791216	genus..Eubacteriumventriosumgroup.id.11341	3	191277489	T	C	-0.0511685	0.0115753	TRUE	9.84822e-06	inferred	genus..Eubacteriumventriosumgroup.id.11341	0.4105	15289	0.00127645	19.5381
rs72783037	genus..Eubacteriumventriosumgroup.id.11341	16	60348381	A	C	0.0658926	0.0143747	TRUE	4.56313e-06	inferred	genus..Eubacteriumventriosumgroup.id.11341	0.1869	15286	0.00137273	21.0097
rs73615400	genus..Eubacteriumventriosumgroup.id.11341	20	50140919	C	T	-0.0956303	0.0193428	TRUE	7.65416e-07	inferred	genus..Eubacteriumventriosumgroup.id.11341	0.09046	15146	0.00161122	24.4398
rs78250280	genus..Eubacteriumventriosumgroup.id.11341	1	147291928	A	G	0.0749762	0.0164404	TRUE	5.10382e-06	inferred	genus..Eubacteriumventriosumgroup.id.11341	0.1491	14835	0.00139999	20.7951
rs876734	genus..Eubacteriumventriosumgroup.id.11341	12	52423996	T	C	-0.0618696	0.0132532	TRUE	3.03748e-06	inferred	genus..Eubacteriumventriosumgroup.id.11341	0.2893	14913	0.00145919	21.7898
rs9316536	genus..Eubacteriumventriosumgroup.id.11341	13	51938576	G	T	-0.0817111	0.0183121	TRUE	8.11463e-06	inferred	genus..Eubacteriumventriosumgroup.id.11341	0.1362	15289	0.00130059	19.9081
rs10140184	genus..Eubacteriumxylanophilumgroup.id.14375	14	73181783	C	A	0.0576795	0.012599	TRUE	4.69215e-06	inferred	genus..Eubacteriumxylanophilumgroup.id.14375	0.4125	12930	0.00161834	20.9558
rs10917203	genus..Eubacteriumxylanophilumgroup.id.14375	1	22627266	C	A	0.0612633	0.0130917	TRUE	2.87493e-06	inferred	genus..Eubacteriumxylanophilumgroup.id.14375	0.335	12930	0.00169074	21.8949
rs112176119	genus..Eubacteriumxylanophilumgroup.id.14375	16	73696771	T	C	-0.113455	0.0245762	TRUE	3.90307e-06	inferred	genus..Eubacteriumxylanophilumgroup.id.14375	0.06461	12199	0.00174397	21.3084
rs12980122	genus..Eubacteriumxylanophilumgroup.id.14375	19	8255478	G	C	-0.108274	0.0238257	TRUE	5.50925e-06	inferred	genus..Eubacteriumxylanophilumgroup.id.14375	0.08449	12039	0.00171245	20.6481
rs13239072	genus..Eubacteriumxylanophilumgroup.id.14375	7	43566344	A	G	0.0687427	0.0142728	TRUE	1.46219e-06	inferred	genus..Eubacteriumxylanophilumgroup.id.14375	0.2753	13307	0.00174019	23.1936
rs17830032	genus..Eubacteriumxylanophilumgroup.id.14375	20	57995506	A	G	-0.160597	0.0310515	TRUE	2.31629e-07	inferred	genus..Eubacteriumxylanophilumgroup.id.14375	0.05368	9527	0.00279988	26.7437
rs1999224	genus..Eubacteriumxylanophilumgroup.id.14375	9	130498120	T	G	-0.0949051	0.0203503	TRUE	3.10757e-06	inferred	genus..Eubacteriumxylanophilumgroup.id.14375	0.08847	13309	0.00163149	21.7457
rs2012708	genus..Eubacteriumxylanophilumgroup.id.14375	16	84790559	G	A	0.0573202	0.0126905	TRUE	6.27861e-06	inferred	genus..Eubacteriumxylanophilumgroup.id.14375	0.3638	13306	0.0015309	20.3983
rs2213117	genus..Eubacteriumxylanophilumgroup.id.14375	11	131009660	G	T	0.0877797	0.0189012	TRUE	3.41515e-06	inferred	genus..Eubacteriumxylanophilumgroup.id.14375	0.161	12878	0.00167199	21.5646
rs4654122	genus..Eubacteriumxylanophilumgroup.id.14375	1	246780557	G	C	0.0553508	0.0123588	TRUE	7.51139e-06	inferred	genus..Eubacteriumxylanophilumgroup.id.14375	0.4394	13309	0.00150486	20.0554
rs7847151	genus..Eubacteriumxylanophilumgroup.id.14375	9	116869600	G	A	-0.0918521	0.0205106	TRUE	7.52463e-06	inferred	genus..Eubacteriumxylanophilumgroup.id.14375	0.1193	12168	0.00164546	20.0517
rs79582700	genus..Eubacteriumxylanophilumgroup.id.14375	17	66689958	G	C	-0.0951677	0.0199969	TRUE	1.94438e-06	inferred	genus..Eubacteriumxylanophilumgroup.id.14375	0.1074	13256	0.00170569	22.6458
rs10931481	genus..Ruminococcusgauvreauiigroup.id.11342	2	191954852	A	G	0.0610096	0.0130484	TRUE	2.9306e-06	inferred	genus..Ruminococcusgauvreauiigroup.id.11342	0.3111	13382	0.00163098	21.8582
rs11750752	genus..Ruminococcusgauvreauiigroup.id.11342	5	112673238	T	C	0.0712689	0.0157	TRUE	5.64058e-06	inferred	genus..Ruminococcusgauvreauiigroup.id.11342	0.1889	12837	0.00160267	20.6032
rs12079579	genus..Ruminococcusgauvreauiigroup.id.11342	1	161880482	G	A	0.0955324	0.0213436	TRUE	7.60822e-06	inferred	genus..Ruminococcusgauvreauiigroup.id.11342	0.07256	12986	0.00154035	20.0308
rs12539819	genus..Ruminococcusgauvreauiigroup.id.11342	7	153487396	T	C	0.110654	0.0240684	TRUE	4.27654e-06	inferred	genus..Ruminococcusgauvreauiigroup.id.11342	0.09543	11860	0.00177901	21.1332
rs1391597	genus..Ruminococcusgauvreauiigroup.id.11342	12	61119266	T	C	0.0590284	0.0124874	TRUE	2.27801e-06	inferred	genus..Ruminococcusgauvreauiigroup.id.11342	0.3807	13382	0.001667	22.3417
rs1510207	genus..Ruminococcusgauvreauiigroup.id.11342	16	86357705	G	C	0.0669919	0.0149856	TRUE	7.80709e-06	inferred	genus..Ruminococcusgauvreauiigroup.id.11342	0.2396	13380	0.00149139	19.9816
rs2047242	genus..Ruminococcusgauvreauiigroup.id.11342	10	29201860	G	A	-0.067603	0.0133738	TRUE	4.30629e-07	inferred	genus..Ruminococcusgauvreauiigroup.id.11342	0.2972	13369	0.00190764	25.5481
rs2105937	genus..Ruminococcusgauvreauiigroup.id.11342	1	20552072	G	A	0.0580215	0.0127806	TRUE	5.63027e-06	inferred	genus..Ruminococcusgauvreauiigroup.id.11342	0.334	13364	0.00153982	20.6069
rs2166943	genus..Ruminococcusgauvreauiigroup.id.11342	8	137090850	C	A	0.0566974	0.0123497	TRUE	4.41122e-06	inferred	genus..Ruminococcusgauvreauiigroup.id.11342	0.4384	13377	0.00157316	21.0742
rs289410	genus..Ruminococcusgauvreauiigroup.id.11342	15	85563483	A	G	-0.0654926	0.0139101	TRUE	2.49823e-06	inferred	genus..Ruminococcusgauvreauiigroup.id.11342	0.2684	13380	0.00165405	22.1645
rs431418	genus..Ruminococcusgauvreauiigroup.id.11342	5	166419552	G	A	-0.094737	0.0210157	TRUE	6.54677e-06	inferred	genus..Ruminococcusgauvreauiigroup.id.11342	0.1193	13289	0.00152685	20.3182
rs71386687	genus..Ruminococcusgauvreauiigroup.id.11342	16	2767894	G	T	0.121037	0.02386	TRUE	3.91996e-07	inferred	genus..Ruminococcusgauvreauiigroup.id.11342	0.05964	11340	0.00226412	25.7288
rs9870933	genus..Ruminococcusgauvreauiigroup.id.11342	3	112372317	G	A	0.0621643	0.0126072	TRUE	8.18643e-07	inferred	genus..Ruminococcusgauvreauiigroup.id.11342	0.4085	13382	0.00181358	24.3098
rs11597105	genus..Ruminococcusgnavusgroup.id.14376	10	6512581	G	A	0.114673	0.0250653	TRUE	4.7629e-06	inferred	genus..Ruminococcusgnavusgroup.id.14376	0.1123	6328	0.00329667	20.9237
rs12136548	genus..Ruminococcusgnavusgroup.id.14376	1	115168097	T	C	0.0901946	0.0196476	TRUE	4.41929e-06	inferred	genus..Ruminococcusgnavusgroup.id.14376	0.2913	6401	0.00328146	21.0672
rs12989336	genus..Ruminococcusgnavusgroup.id.14376	2	36259341	A	G	-0.0846861	0.0187936	TRUE	6.60271e-06	inferred	genus..Ruminococcusgnavusgroup.id.14376	0.3052	6401	0.00316213	20.2987
rs13163520	genus..Ruminococcusgnavusgroup.id.14376	5	18662686	A	G	-0.127377	0.0233883	TRUE	5.14575e-08	inferred	genus..Ruminococcusgnavusgroup.id.14376	0.1809	6326	0.00466688	29.6517
rs1916786	genus..Ruminococcusgnavusgroup.id.14376	6	124510927	T	C	-0.0834391	0.018676	TRUE	7.90592e-06	inferred	genus..Ruminococcusgnavusgroup.id.14376	0.325	6309	0.00315383	19.9542
rs2236039	genus..Ruminococcusgnavusgroup.id.14376	6	47205912	T	C	0.0845226	0.0190893	TRUE	9.52204e-06	inferred	genus..Ruminococcusgnavusgroup.id.14376	0.3191	6401	0.00305345	19.5989
rs2909242	genus..Ruminococcusgnavusgroup.id.14376	8	129224680	A	C	-0.0909965	0.018351	TRUE	7.09801e-07	inferred	genus..Ruminococcusgnavusgroup.id.14376	0.3857	6401	0.00382663	24.5807
rs2975106	genus..Ruminococcusgnavusgroup.id.14376	21	41392564	C	T	-0.138191	0.0309152	TRUE	7.82209e-06	inferred	genus..Ruminococcusgnavusgroup.id.14376	0.07853	5992	0.00332351	19.9742
rs3124783	genus..Ruminococcusgnavusgroup.id.14376	9	135838591	G	A	-0.11599	0.0249099	TRUE	3.21836e-06	inferred	genus..Ruminococcusgnavusgroup.id.14376	0.1203	6401	0.00337581	21.675
rs4388134	genus..Ruminococcusgnavusgroup.id.14376	4	190110710	T	C	-0.0904997	0.0203544	TRUE	8.74052e-06	inferred	genus..Ruminococcusgnavusgroup.id.14376	0.2455	6399	0.00307982	19.7625
rs62167033	genus..Ruminococcusgnavusgroup.id.14376	2	144700007	C	T	0.185289	0.0396295	TRUE	2.93196e-06	inferred	genus..Ruminococcusgnavusgroup.id.14376	0.07058	5194	0.00419117	21.8522
rs78399089	genus..Ruminococcusgnavusgroup.id.14376	3	146290310	C	T	0.144445	0.0326618	TRUE	9.75913e-06	inferred	genus..Ruminococcusgnavusgroup.id.14376	0.0825	5944	0.00327959	19.5514
rs934940	genus..Ruminococcusgnavusgroup.id.14376	2	122096018	C	A	-0.105045	0.0229588	TRUE	4.75404e-06	inferred	genus..Ruminococcusgnavusgroup.id.14376	0.1849	6309	0.00330713	20.9273
rs9872758	genus..Ruminococcusgnavusgroup.id.14376	3	66701616	C	T	0.0849233	0.0176643	TRUE	1.5274e-06	inferred	genus..Ruminococcusgnavusgroup.id.14376	0.4771	6398	0.00359956	23.106
rs10967781	genus..Ruminococcustorquesgroup.id.14377	9	27225258	A	C	0.0507994	0.0113322	TRUE	7.36924e-06	inferred	genus..Ruminococcustorquesgroup.id.14377	0.3181	17791	0.00112822	20.0927
rs12434631	genus..Ruminococcustorquesgroup.id.14377	14	26130404	G	A	0.074697	0.0153401	TRUE	1.11932e-06	inferred	genus..Ruminococcustorquesgroup.id.14377	0.1402	17353	0.00136454	23.7084
rs1475330	genus..Ruminococcustorquesgroup.id.14377	6	67262102	C	T	0.0523492	0.01182	TRUE	9.47362e-06	inferred	genus..Ruminococcustorquesgroup.id.14377	0.3012	17353	0.00112906	19.6125
rs158487	genus..Ruminococcustorquesgroup.id.14377	5	55576026	G	A	0.0531781	0.0116341	TRUE	4.85657e-06	inferred	genus..Ruminococcustorquesgroup.id.14377	0.2992	17798	0.00117252	20.8907
rs1972694	genus..Ruminococcustorquesgroup.id.14377	15	25326425	A	T	-0.0614094	0.0137321	TRUE	7.74997e-06	inferred	genus..Ruminococcustorquesgroup.id.14377	0.1839	17353	0.00115113	19.9963
rs35231441	genus..Ruminococcustorquesgroup.id.14377	8	46936298	C	T	0.0967173	0.0218855	TRUE	9.90522e-06	inferred	genus..Ruminococcustorquesgroup.id.14377	0.1163	12882	0.00151374	19.5266
rs35866622	genus..Ruminococcustorquesgroup.id.14377	19	49218060	C	T	-0.0612024	0.0109421	TRUE	2.22818e-08	inferred	genus..Ruminococcustorquesgroup.id.14377	0.4404	17240	0.00181138	31.2812
rs4073731	genus..Ruminococcustorquesgroup.id.14377	11	132663147	C	T	0.0651948	0.0142221	TRUE	4.5607e-06	inferred	genus..Ruminococcustorquesgroup.id.14377	0.1759	17793	0.0011796	21.0111
rs60603763	genus..Ruminococcustorquesgroup.id.14377	10	3901226	G	C	0.124328	0.0275286	TRUE	6.29202e-06	inferred	genus..Ruminococcustorquesgroup.id.14377	0.07157	11700	0.00174032	20.3938
rs62263521	genus..Ruminococcustorquesgroup.id.14377	3	95215753	T	C	0.0499378	0.011162	TRUE	7.68056e-06	inferred	genus..Ruminococcustorquesgroup.id.14377	0.3797	17353	0.00115212	20.0135
rs7042929	genus..Ruminococcustorquesgroup.id.14377	9	119666575	C	A	0.102077	0.0218578	TRUE	3.01106e-06	inferred	genus..Ruminococcustorquesgroup.id.14377	0.05169	15113	0.00144102	21.8066
rs73130967	genus..Ruminococcustorquesgroup.id.14377	7	54781314	T	A	0.0770375	0.0168264	TRUE	4.68628e-06	inferred	genus..Ruminococcustorquesgroup.id.14377	0.1123	17011	0.00123071	20.9589
rs77034621	genus..Ruminococcustorquesgroup.id.14377	8	76769843	G	T	-0.151553	0.0335878	TRUE	6.41759e-06	inferred	genus..Ruminococcustorquesgroup.id.14377	0.05268	8567	0.00237086	20.3547
rs773123	genus..Ruminococcustorquesgroup.id.14377	12	56494998	A	T	0.0824005	0.0173862	TRUE	2.14321e-06	inferred	genus..Ruminococcustorquesgroup.id.14377	0.1123	17011	0.00131871	22.4595
rs8080469	genus..Ruminococcustorquesgroup.id.14377	17	14532347	A	G	0.0490727	0.0107036	TRUE	4.54689e-06	inferred	genus..Ruminococcustorquesgroup.id.14377	0.5189	17798	0.0011796	21.0169
rs8141465	genus..Ruminococcustorquesgroup.id.14377	22	21358653	G	A	0.0480778	0.0107442	TRUE	7.64975e-06	inferred	genus..Ruminococcustorquesgroup.id.14377	0.5427	17791	0.00112422	20.0212
rs10787984	genus.Actinomyces.id.423	10	121356829	C	G	0.094316	0.0213513	TRUE	9.99237e-06	inferred	genus.Actinomyces.id.423	0.1759	7468	0.00260606	19.5077
rs16920436	genus.Actinomyces.id.423	12	126762224	G	A	0.0860226	0.0193466	TRUE	8.73275e-06	inferred	genus.Actinomyces.id.423	0.2535	7468	0.00264035	19.765
rs2715439	genus.Actinomyces.id.423	15	99492313	T	C	0.0746684	0.0164822	TRUE	5.89142e-06	inferred	genus.Actinomyces.id.423	0.4543	7468	0.00274061	20.5177
rs34583783	genus.Actinomyces.id.423	6	67207371	T	G	0.126596	0.0268461	TRUE	2.40976e-06	inferred	genus.Actinomyces.id.423	0.1024	7468	0.00296881	22.2311
rs35011108	genus.Actinomyces.id.423	6	133007480	G	A	0.232634	0.0512044	TRUE	5.53966e-06	inferred	genus.Actinomyces.id.423	0.06362	3515	0.00583798	20.6293
rs4073240	genus.Actinomyces.id.423	6	169224781	A	G	0.0749687	0.0167368	TRUE	7.48996e-06	inferred	genus.Actinomyces.id.423	0.3827	7468	0.00267944	20.0585
rs4146653	genus.Actinomyces.id.423	10	4782841	A	G	0.0985224	0.0214182	TRUE	4.22634e-06	inferred	genus.Actinomyces.id.423	0.1968	7468	0.00282533	21.1537
rs71315246	genus.Actinomyces.id.423	3	101352439	G	A	-0.0969809	0.021925	TRUE	9.7207e-06	inferred	genus.Actinomyces.id.423	0.1431	7468	0.00261307	19.5603
rs7915461	genus.Actinomyces.id.423	10	127532121	C	T	0.18776	0.0401636	TRUE	2.94135e-06	inferred	genus.Actinomyces.id.423	0.05765	5282	0.00412048	21.8462
rs9565620	genus.Actinomyces.id.423	13	81735687	T	C	-0.0880217	0.0198642	TRUE	9.37187e-06	inferred	genus.Actinomyces.id.423	0.2097	7468	0.00262237	19.6301
rs12522517	genus.Adlercreutzia.id.812	5	31991834	T	A	-0.104884	0.0234695	TRUE	7.85973e-06	inferred	genus.Adlercreutzia.id.812	0.1272	8187	0.0024335	19.9668
rs13231526	genus.Adlercreutzia.id.812	7	48844151	A	C	0.143237	0.0311654	TRUE	4.30634e-06	inferred	genus.Adlercreutzia.id.812	0.06362	8051	0.00261684	21.1182
rs2147798	genus.Adlercreutzia.id.812	1	201061818	G	C	0.0922959	0.0192121	TRUE	1.55492e-06	inferred	genus.Adlercreutzia.id.812	0.1958	8243	0.00279199	23.0732
rs34181676	genus.Adlercreutzia.id.812	18	75016549	T	G	-0.134998	0.028231	TRUE	1.73641e-06	inferred	genus.Adlercreutzia.id.812	0.08151	7929	0.00287563	22.8609
rs36057244	genus.Adlercreutzia.id.812	1	1145411	G	A	0.122953	0.0277167	TRUE	9.16291e-06	inferred	genus.Adlercreutzia.id.812	0.08449	8024	0.00244645	19.6735
rs55719207	genus.Adlercreutzia.id.812	3	105355971	A	G	-0.0699243	0.0158036	TRUE	9.66317e-06	inferred	genus.Adlercreutzia.id.812	0.4175	8243	0.00236934	19.5721
rs6664405	genus.Adlercreutzia.id.812	1	69444163	C	T	-0.0953084	0.0210752	TRUE	6.11693e-06	inferred	genus.Adlercreutzia.id.812	0.1441	8051	0.00253378	20.4462
rs7680684	genus.Adlercreutzia.id.812	4	171281359	T	C	-0.083381	0.0168901	TRUE	7.94624e-07	inferred	genus.Adlercreutzia.id.812	0.325	8243	0.00294783	24.3649
rs80078995	genus.Adlercreutzia.id.812	5	94059857	T	A	-0.11324	0.0232586	TRUE	1.12323e-06	inferred	genus.Adlercreutzia.id.812	0.1342	8243	0.00286746	23.6987
rs9490822	genus.Adlercreutzia.id.812	6	123909083	T	C	-0.0734512	0.0155789	TRUE	2.41962e-06	inferred	genus.Adlercreutzia.id.812	0.4473	8243	0.00268949	22.2238
rs9915817	genus.Adlercreutzia.id.812	17	48864179	C	T	0.0749219	0.016833	TRUE	8.55145e-06	inferred	genus.Adlercreutzia.id.812	0.329	8243	0.00239754	19.8056
rs11184341	genus.Akkermansia.id.4037	1	105422565	C	G	0.0655855	0.0142236	TRUE	4.00699e-06	inferred	genus.Akkermansia.id.4037	0.2783	11863	0.00178905	21.2579
rs111862613	genus.Akkermansia.id.4037	12	130309670	C	T	0.0911199	0.0196748	TRUE	3.63381e-06	inferred	genus.Akkermansia.id.4037	0.166	11620	0.00184246	21.4452
rs117107102	genus.Akkermansia.id.4037	18	49473635	G	A	0.204406	0.0431629	TRUE	2.18309e-06	inferred	genus.Akkermansia.id.4037	0.04473	4974	0.00448856	22.4178
rs11729256	genus.Akkermansia.id.4037	4	95027272	C	T	0.0750473	0.0150184	TRUE	5.82224e-07	inferred	genus.Akkermansia.id.4037	0.2386	11860	0.00210099	24.966
rs12908520	genus.Akkermansia.id.4037	15	97570657	A	G	0.061772	0.0130954	TRUE	2.39252e-06	inferred	genus.Akkermansia.id.4037	0.4563	11862	0.0018723	22.2471
rs2602429	genus.Akkermansia.id.4037	16	81063149	T	C	0.0745352	0.0156201	TRUE	1.82638e-06	inferred	genus.Akkermansia.id.4037	0.2217	11689	0.00194416	22.7656
rs34896295	genus.Akkermansia.id.4037	9	139060991	T	A	-0.108412	0.0243416	TRUE	8.43776e-06	inferred	genus.Akkermansia.id.4037	0.08748	11440	0.00173092	19.8326
rs3995795	genus.Akkermansia.id.4037	10	11389614	T	C	0.0641175	0.0140999	TRUE	5.43214e-06	inferred	genus.Akkermansia.id.4037	0.3181	11689	0.00176594	20.675
rs4242783	genus.Akkermansia.id.4037	10	5064327	A	G	0.0685454	0.0147701	TRUE	3.47009e-06	inferred	genus.Akkermansia.id.4037	0.2873	11689	0.00183914	21.5336
rs4936098	genus.Akkermansia.id.4037	11	130280667	G	A	0.0649225	0.0135934	TRUE	1.78783e-06	inferred	genus.Akkermansia.id.4037	0.34	11857	0.00192011	22.8067
rs61779207	genus.Akkermansia.id.4037	1	41074472	A	G	-0.0760539	0.0167769	TRUE	5.80842e-06	inferred	genus.Akkermansia.id.4037	0.1779	11590	0.00176997	20.5468
rs7100838	genus.Akkermansia.id.4037	10	60876067	A	G	0.0765167	0.0172723	TRUE	9.4218e-06	inferred	genus.Akkermansia.id.4037	0.1412	11864	0.00165145	19.6219
rs72999540	genus.Akkermansia.id.4037	2	240347720	C	T	-0.126737	0.0284093	TRUE	8.15338e-06	inferred	genus.Akkermansia.id.4037	0.06064	10249	0.00193804	19.8977
rs74542928	genus.Akkermansia.id.4037	4	100544188	C	T	0.112623	0.0236434	TRUE	1.90375e-06	inferred	genus.Akkermansia.id.4037	0.07853	11215	0.00201908	22.6858
rs9349825	genus.Akkermansia.id.4037	6	56341481	G	A	-0.0703407	0.0147133	TRUE	1.74635e-06	inferred	genus.Akkermansia.id.4037	0.2793	11857	0.0019239	22.8518
rs1107244	genus.Alistipes.id.968	13	38057357	A	G	0.0758558	0.0171182	TRUE	9.36717e-06	inferred	genus.Alistipes.id.968	0.07853	17571	0.00111629	19.6341
rs11769002	genus.Alistipes.id.968	7	62443498	A	G	-0.0528793	0.0109389	TRUE	1.33764e-06	inferred	genus.Alistipes.id.968	0.4006	17571	0.00132817	23.3657
rs11958296	genus.Alistipes.id.968	5	177755179	G	A	-0.0981222	0.0218272	TRUE	6.94362e-06	inferred	genus.Alistipes.id.968	0.07058	16214	0.00124482	20.2062
rs12990744	genus.Alistipes.id.968	2	178000949	T	C	-0.0776618	0.0172986	TRUE	7.13925e-06	inferred	genus.Alistipes.id.968	0.1233	16694	0.0012059	20.1531
rs1339725	genus.Alistipes.id.968	1	180526707	A	T	0.0886379	0.0199146	TRUE	8.5507e-06	inferred	genus.Alistipes.id.968	0.07952	17290	0.00114447	19.8083
rs1689282	genus.Alistipes.id.968	9	14080129	C	A	-0.0520061	0.0113942	TRUE	5.01245e-06	inferred	genus.Alistipes.id.968	0.34	17090	0.00121751	20.8301
rs2837096	genus.Alistipes.id.968	21	40978013	G	A	0.0900406	0.0197343	TRUE	5.05144e-06	inferred	genus.Alistipes.id.968	0.07455	16858	0.00123336	20.8152
rs2875322	genus.Alistipes.id.968	11	130887552	C	T	-0.0580945	0.0131432	TRUE	9.86539e-06	inferred	genus.Alistipes.id.968	0.2068	17459	0.00111779	19.5351
rs34417064	genus.Alistipes.id.968	17	52776479	G	A	-0.048202	0.0106868	TRUE	6.47051e-06	inferred	genus.Alistipes.id.968	0.5119	17570	0.00115653	20.3414
rs36021379	genus.Alistipes.id.968	21	28515912	G	A	-0.0643201	0.0145417	TRUE	9.72757e-06	inferred	genus.Alistipes.id.968	0.1342	17090	0.00114346	19.5619
rs4810359	genus.Alistipes.id.968	20	41191335	G	A	-0.0652428	0.0146155	TRUE	8.04672e-06	inferred	genus.Alistipes.id.968	0.1471	17380	0.00114522	19.9244
rs62576416	genus.Alistipes.id.968	9	112120264	C	T	0.0492647	0.0109733	TRUE	7.13866e-06	inferred	genus.Alistipes.id.968	0.3976	17564	0.00114624	20.1534
rs67281112	genus.Alistipes.id.968	7	135778919	C	G	0.0634575	0.0137846	TRUE	4.15429e-06	inferred	genus.Alistipes.id.968	0.2167	17090	0.00123851	21.1898
rs67705352	genus.Alistipes.id.968	1	19790706	G	T	-0.0532404	0.0110864	TRUE	1.56841e-06	inferred	genus.Alistipes.id.968	0.3738	17567	0.00131109	23.0596
rs7129639	genus.Alistipes.id.968	11	17511427	A	C	-0.0524955	0.0109584	TRUE	1.66409e-06	inferred	genus.Alistipes.id.968	0.4016	17571	0.00130433	22.9458
rs8130320	genus.Alistipes.id.968	21	40580258	G	A	-0.049002	0.010717	TRUE	4.82273e-06	inferred	genus.Alistipes.id.968	0.4821	17571	0.00118841	20.904
rs1901739	genus.Allisonella.id.2174	5	114286707	G	T	0.115769	0.0248626	TRUE	3.21898e-06	inferred	genus.Allisonella.id.2174	0.495	3212	0.00670486	21.6679
rs35110698	genus.Allisonella.id.2174	12	28018998	C	T	-0.146322	0.0320852	TRUE	5.10518e-06	inferred	genus.Allisonella.id.2174	0.1491	3212	0.00643326	20.7845
rs35778461	genus.Allisonella.id.2174	9	100150556	T	C	0.146679	0.0297186	TRUE	7.99075e-07	inferred	genus.Allisonella.id.2174	0.1918	3212	0.007527	24.3449
rs594561	genus.Allisonella.id.2174	11	88632972	T	C	0.112231	0.0251681	TRUE	8.22485e-06	inferred	genus.Allisonella.id.2174	0.4414	3212	0.00615272	19.8725
rs602075	genus.Allisonella.id.2174	9	79110160	G	A	0.168974	0.0296976	TRUE	1.27162e-08	inferred	genus.Allisonella.id.2174	0.2306	3212	0.00997858	32.3541
rs6742198	genus.Allisonella.id.2174	2	33607071	A	G	0.149152	0.0316484	TRUE	2.44366e-06	inferred	genus.Allisonella.id.2174	0.1958	3182	0.00693158	22.1963
rs76904847	genus.Allisonella.id.2174	7	137968010	A	G	0.148523	0.0334857	TRUE	9.1888e-06	inferred	genus.Allisonella.id.2174	0.1899	3182	0.00614462	19.6607
rs7803657	genus.Allisonella.id.2174	7	4424649	G	A	-0.149856	0.0336489	TRUE	8.44828e-06	inferred	genus.Allisonella.id.2174	0.1382	3212	0.00613696	19.8213
rs7898615	genus.Allisonella.id.2174	10	122413451	G	T	0.167966	0.0373586	TRUE	6.92267e-06	inferred	genus.Allisonella.id.2174	0.1153	3212	0.00625407	20.2019
rs10902921	genus.Alloprevotella.id.961	10	125043898	A	G	-0.177577	0.0388624	TRUE	4.89136e-06	inferred	genus.Alloprevotella.id.961	0.1402	3009	0.00689115	20.8655
rs117927780	genus.Alloprevotella.id.961	10	72432306	G	T	0.120643	0.0265307	TRUE	5.43357e-06	inferred	genus.Alloprevotella.id.961	0.494	3007	0.00682967	20.6643
rs12675596	genus.Alloprevotella.id.961	8	69994816	T	G	0.145669	0.0290678	TRUE	5.40505e-07	inferred	genus.Alloprevotella.id.961	0.2445	3008	0.00827981	25.0969
rs17380632	genus.Alloprevotella.id.961	3	79794395	T	A	0.125564	0.0280409	TRUE	7.53855e-06	inferred	genus.Alloprevotella.id.961	0.3032	3009	0.00661972	20.0381
rs1956760	genus.Alloprevotella.id.961	14	26180158	C	T	0.132207	0.0297911	TRUE	9.08789e-06	inferred	genus.Alloprevotella.id.961	0.2525	3009	0.00650252	19.6811
rs2154444	genus.Alloprevotella.id.961	21	36053643	G	T	0.138234	0.0308961	TRUE	7.67081e-06	inferred	genus.Alloprevotella.id.961	0.2227	3009	0.00660881	20.0049
rs34619204	genus.Alloprevotella.id.961	21	40993008	A	G	-0.156037	0.0344392	TRUE	5.87639e-06	inferred	genus.Alloprevotella.id.961	0.1998	3003	0.00678943	20.5144
rs4364940	genus.Alloprevotella.id.961	1	234126516	G	A	0.126418	0.0282207	TRUE	7.47813e-06	inferred	genus.Alloprevotella.id.961	0.2793	3008	0.00662695	20.0535
rs4680035	genus.Alloprevotella.id.961	3	152805600	G	A	-0.119599	0.0259446	TRUE	4.03052e-06	inferred	genus.Alloprevotella.id.961	0.5457	3007	0.00701735	21.2361
rs500765	genus.Alloprevotella.id.961	12	129337867	A	G	-0.148693	0.0331253	TRUE	7.16266e-06	inferred	genus.Alloprevotella.id.961	0.2197	3002	0.00666721	20.1359
rs58212166	genus.Alloprevotella.id.961	4	189076705	G	A	-0.161506	0.0359102	TRUE	6.87607e-06	inferred	genus.Alloprevotella.id.961	0.1332	3005	0.00668624	20.2139
rs10794359	genus.Anaerofilum.id.2053	11	1051715	C	T	-0.0953524	0.02006	TRUE	2.00057e-06	inferred	genus.Anaerofilum.id.2053	0.4871	4994	0.00450395	22.5854
rs1563175	genus.Anaerofilum.id.2053	2	3838940	C	A	0.0923834	0.0202157	TRUE	4.88001e-06	inferred	genus.Anaerofilum.id.2053	0.4443	5051	0.00411757	20.8755
rs17012738	genus.Anaerofilum.id.2053	2	76698142	G	T	0.0903417	0.0200239	TRUE	6.43148e-06	inferred	genus.Anaerofilum.id.2053	0.4076	5051	0.00401378	20.3472
rs17096874	genus.Anaerofilum.id.2053	14	30991358	T	C	-0.126337	0.0268919	TRUE	2.62779e-06	inferred	genus.Anaerofilum.id.2053	0.1809	5051	0.00435058	22.062
rs17105491	genus.Anaerofilum.id.2053	10	125294406	C	G	-0.193107	0.0411187	TRUE	2.64857e-06	inferred	genus.Anaerofilum.id.2053	0.05964	4856	0.0045214	22.0466
rs356049	genus.Anaerofilum.id.2053	17	6450532	A	G	0.132603	0.0289802	TRUE	4.74774e-06	inferred	genus.Anaerofilum.id.2053	0.1859	4994	0.00417482	20.9281
rs4244069	genus.Anaerofilum.id.2053	12	67167461	A	G	-0.146775	0.0326594	TRUE	6.98668e-06	inferred	genus.Anaerofilum.id.2053	0.1133	5030	0.00399923	20.1888
rs4506496	genus.Anaerofilum.id.2053	1	247145690	A	G	0.10309	0.0212861	TRUE	1.27857e-06	inferred	genus.Anaerofilum.id.2053	0.337	4935	0.00473034	23.4457
rs712981	genus.Anaerofilum.id.2053	3	129686434	C	A	0.10076	0.0202902	TRUE	6.83784e-07	inferred	genus.Anaerofilum.id.2053	0.4185	5051	0.00485854	24.6505
rs79598899	genus.Anaerofilum.id.2053	2	191139151	T	C	0.182586	0.0357284	TRUE	3.21518e-07	inferred	genus.Anaerofilum.id.2053	0.0825	4709	0.00551538	26.1049
rs816292	genus.Anaerofilum.id.2053	12	117811409	C	T	-0.113003	0.02204	TRUE	2.9416e-07	inferred	genus.Anaerofilum.id.2053	0.2425	5017	0.00521241	26.2772
rs9299345	genus.Anaerofilum.id.2053	9	104339812	C	T	-0.1364	0.0302372	TRUE	6.45257e-06	inferred	genus.Anaerofilum.id.2053	0.1173	5051	0.00401255	20.341
rs2014785	genus.Anaerostipes.id.1991	3	171100102	C	T	0.0515687	0.0112199	TRUE	4.30275e-06	inferred	genus.Anaerostipes.id.1991	0.3887	16445	0.00128294	21.1224
rs2396460	genus.Anaerostipes.id.1991	2	228018671	C	T	-0.0512653	0.0109555	TRUE	2.87727e-06	inferred	genus.Anaerostipes.id.1991	0.4394	16912	0.00129307	21.8941
rs2804244	genus.Anaerostipes.id.1991	10	117383184	G	A	-0.053089	0.0110983	TRUE	1.72235e-06	inferred	genus.Anaerostipes.id.1991	0.4553	16926	0.00135007	22.8795
rs3900776	genus.Anaerostipes.id.1991	9	13525082	A	G	-0.110013	0.0236302	TRUE	3.23e-06	inferred	genus.Anaerostipes.id.1991	0.07058	14694	0.00147291	21.6719
rs60983350	genus.Anaerostipes.id.1991	17	2850737	A	G	-0.0539901	0.0116575	TRUE	3.63292e-06	inferred	genus.Anaerostipes.id.1991	0.4354	16344	0.00131065	21.4468
rs62157625	genus.Anaerostipes.id.1991	2	142774333	C	T	0.088573	0.0185548	TRUE	1.80966e-06	inferred	genus.Anaerostipes.id.1991	0.1133	15215	0.00149544	22.7842
rs62215703	genus.Anaerostipes.id.1991	21	25873624	A	G	0.0644965	0.0136702	TRUE	2.38126e-06	inferred	genus.Anaerostipes.id.1991	0.2197	15550	0.00142946	22.2571
rs6474958	genus.Anaerostipes.id.1991	9	1582701	G	A	-0.0500065	0.0112001	TRUE	8.01317e-06	inferred	genus.Anaerostipes.id.1991	0.4026	16918	0.00117693	19.9324
rs6726833	genus.Anaerostipes.id.1991	2	39351569	A	C	-0.0877497	0.0189408	TRUE	3.60694e-06	inferred	genus.Anaerostipes.id.1991	0.09443	16924	0.0012666	21.4606
rs6854026	genus.Anaerostipes.id.1991	4	169690814	C	T	-0.0508482	0.0109075	TRUE	3.13518e-06	inferred	genus.Anaerostipes.id.1991	0.5119	16921	0.00128267	21.7294
rs7193624	genus.Anaerostipes.id.1991	16	77574020	T	C	0.0750642	0.0150723	TRUE	6.34981e-07	inferred	genus.Anaerostipes.id.1991	0.1491	16926	0.00146324	24.8001
rs7823228	genus.Anaerostipes.id.1991	8	128397494	C	G	-0.0621085	0.0136614	TRUE	5.46041e-06	inferred	genus.Anaerostipes.id.1991	0.2157	16445	0.00125525	20.6661
rs78735375	genus.Anaerostipes.id.1991	19	1497547	C	A	-0.137429	0.0305304	TRUE	6.75191e-06	inferred	genus.Anaerostipes.id.1991	0.05268	10360	0.001952	20.2584
rs10150232	genus.Anaerotruncus.id.2054	14	30418008	G	A	0.0567088	0.0124877	TRUE	5.59427e-06	inferred	genus.Anaerotruncus.id.2054	0.2535	16117	0.0012779	20.6197
rs115414803	genus.Anaerotruncus.id.2054	4	88163243	C	A	-0.144356	0.0317524	TRUE	5.45974e-06	inferred	genus.Anaerotruncus.id.2054	0.05865	9273	0.00222397	20.6644
rs1272208	genus.Anaerotruncus.id.2054	9	78630894	T	G	-0.0611743	0.0129831	TRUE	2.4548e-06	inferred	genus.Anaerotruncus.id.2054	0.2803	16117	0.00137563	22.1988
rs1431492	genus.Anaerotruncus.id.2054	3	150855371	T	C	-0.0654996	0.0146188	TRUE	7.4467e-06	inferred	genus.Anaerotruncus.id.2054	0.1829	16560	0.00121079	20.0725
rs17734739	genus.Anaerotruncus.id.2054	2	211663702	C	T	0.0660052	0.014908	TRUE	9.53342e-06	inferred	genus.Anaerotruncus.id.2054	0.1899	15927	0.00122927	19.6002
rs2704155	genus.Anaerotruncus.id.2054	11	54908652	A	T	-0.106235	0.0234815	TRUE	6.06257e-06	inferred	genus.Anaerotruncus.id.2054	0.96521	12419	0.00164544	20.465
rs4669806	genus.Anaerotruncus.id.2054	2	12200752	T	G	0.0576389	0.0122994	TRUE	2.78165e-06	inferred	genus.Anaerotruncus.id.2054	0.2495	16566	0.00132395	21.9589
rs6494922	genus.Anaerotruncus.id.2054	15	33459867	G	A	0.0903106	0.0202257	TRUE	8.00114e-06	inferred	genus.Anaerotruncus.id.2054	0.07256	16067	0.00123937	19.9351
rs6563550	genus.Anaerotruncus.id.2054	13	38058413	C	T	0.0877135	0.0176745	TRUE	6.95122e-07	inferred	genus.Anaerotruncus.id.2054	0.07853	16566	0.00148449	24.6256
rs7155595	genus.Anaerotruncus.id.2054	14	77502546	A	C	0.0539336	0.0118903	TRUE	5.73482e-06	inferred	genus.Anaerotruncus.id.2054	0.3091	16553	0.00124142	20.5722
rs7675045	genus.Anaerotruncus.id.2054	4	172808992	T	A	-0.0497815	0.0110573	TRUE	6.72773e-06	inferred	genus.Anaerotruncus.id.2054	0.4722	16566	0.00122204	20.2667
rs8005030	genus.Anaerotruncus.id.2054	14	30607199	T	C	0.0554447	0.0117854	TRUE	2.54478e-06	inferred	genus.Anaerotruncus.id.2054	0.3022	16548	0.00133568	22.1297
rs9347879	genus.Anaerotruncus.id.2054	6	165015261	C	T	0.050618	0.011049	TRUE	4.62252e-06	inferred	genus.Anaerotruncus.id.2054	0.4602	16566	0.00126531	20.9851
rs11585893	genus.Bacteroides.id.918	1	10644351	G	A	-0.0740746	0.0147633	TRUE	5.2356e-07	inferred	genus.Bacteroides.id.918	0.1481	17821	0.00141067	25.1722
rs13207588	genus.Bacteroides.id.918	6	41519430	G	A	-0.059205	0.0131195	TRUE	6.39901e-06	inferred	genus.Bacteroides.id.918	0.2326	17707	0.00114879	20.3627
rs1340391	genus.Bacteroides.id.918	1	102960989	C	T	-0.0592004	0.0132244	TRUE	7.58422e-06	inferred	genus.Bacteroides.id.918	0.1918	18302	0.00109376	20.0377
rs17619981	genus.Bacteroides.id.918	19	24342250	G	T	0.0880978	0.0187002	TRUE	2.46434e-06	inferred	genus.Bacteroides.id.918	0.06561	15801	0.00140263	22.1913
rs2023437	genus.Bacteroides.id.918	14	22045949	C	T	-0.0782324	0.0167634	TRUE	3.05836e-06	inferred	genus.Bacteroides.id.918	0.1243	17484	0.00124414	21.7771
rs2366421	genus.Bacteroides.id.918	3	62019400	A	T	-0.0528153	0.0117124	TRUE	6.5032e-06	inferred	genus.Bacteroides.id.918	0.2336	18299	0.00110998	20.3319
rs28757219	genus.Bacteroides.id.918	6	29143451	A	T	0.0818398	0.0170319	TRUE	1.54674e-06	inferred	genus.Bacteroides.id.918	0.1521	14833	0.00155418	23.0859
rs495004	genus.Bacteroides.id.918	9	112855426	G	C	-0.0607475	0.0129865	TRUE	2.9007e-06	inferred	genus.Bacteroides.id.918	0.2097	17707	0.00123421	21.8787
rs66474973	genus.Bacteroides.id.918	20	58605432	T	G	0.0812515	0.0164479	TRUE	7.81489e-07	inferred	genus.Bacteroides.id.918	0.1153	17405	0.0014001	24.4001
rs66710942	genus.Bacteroides.id.918	3	77215327	T	C	0.0488038	0.0107412	TRUE	5.53011e-06	inferred	genus.Bacteroides.id.918	0.4155	17821	0.00115709	20.642
rs6795673	genus.Bacteroides.id.918	3	10593224	T	C	0.0538565	0.0105251	TRUE	3.1052e-07	inferred	genus.Bacteroides.id.918	0.4115	18301	0.00142865	26.1803
rs9507307	genus.Bacteroides.id.918	13	24910476	T	C	0.0604456	0.0129128	TRUE	2.85389e-06	inferred	genus.Bacteroides.id.918	0.1899	18184	0.00120359	21.91
rs11155559	genus.Barnesiella.id.944	6	148601905	C	T	0.0956023	0.0212961	TRUE	7.14922e-06	inferred	genus.Barnesiella.id.944	0.09543	13383	0.00150359	20.1499
rs113258194	genus.Barnesiella.id.944	2	180020849	G	A	0.098992	0.0214121	TRUE	3.77895e-06	inferred	genus.Barnesiella.id.944	0.1024	13945	0.00153038	21.3708
rs12909713	genus.Barnesiella.id.944	15	87145913	T	C	-0.0550716	0.0120039	TRUE	4.47925e-06	inferred	genus.Barnesiella.id.944	0.4692	14205	0.00147954	21.045
rs13242616	genus.Barnesiella.id.944	7	122021518	C	T	-0.0583747	0.0123176	TRUE	2.14631e-06	inferred	genus.Barnesiella.id.944	0.3698	13945	0.00160798	22.4562
rs199035	genus.Barnesiella.id.944	6	23435415	A	G	0.0559495	0.0119716	TRUE	2.96061e-06	inferred	genus.Barnesiella.id.944	0.5089	13945	0.00156384	21.8388
rs2057922	genus.Barnesiella.id.944	7	10076378	C	G	0.0915241	0.0194623	TRUE	2.5682e-06	inferred	genus.Barnesiella.id.944	0.1064	14208	0.00155409	22.1117
rs2276875	genus.Barnesiella.id.944	4	5730954	G	A	-0.0697176	0.0139537	TRUE	5.84261e-07	inferred	genus.Barnesiella.id.944	0.2545	13893	0.00179362	24.9599
rs2428166	genus.Barnesiella.id.944	6	110831148	A	G	-0.165859	0.0337309	TRUE	8.78294e-07	inferred	genus.Barnesiella.id.944	0.04871	8091	0.00297936	24.172
rs28418786	genus.Barnesiella.id.944	8	25834694	G	C	-0.0791324	0.0174957	TRUE	6.09797e-06	inferred	genus.Barnesiella.id.944	0.1561	13698	0.00149122	20.4542
rs35177866	genus.Barnesiella.id.944	3	181589155	G	A	0.0917125	0.0190133	TRUE	1.40998e-06	inferred	genus.Barnesiella.id.944	0.1243	13394	0.00173411	23.2635
rs60316894	genus.Barnesiella.id.944	12	54872438	T	C	-0.121478	0.025184	TRUE	1.40969e-06	inferred	genus.Barnesiella.id.944	0.05964	12717	0.00182629	23.2637
rs62251337	genus.Barnesiella.id.944	3	44327429	G	A	-0.0690763	0.0149374	TRUE	3.75721e-06	inferred	genus.Barnesiella.id.944	0.1581	13945	0.00153117	21.3818
rs72684847	genus.Barnesiella.id.944	4	102616869	C	T	-0.114369	0.0253873	TRUE	6.63807e-06	inferred	genus.Barnesiella.id.944	0.06561	12984	0.00156062	20.2917
rs76181748	genus.Barnesiella.id.944	8	105458416	T	C	-0.0778559	0.017164	TRUE	5.73304e-06	inferred	genus.Barnesiella.id.944	0.1441	14201	0.00144677	20.5724
rs77455852	genus.Barnesiella.id.944	5	54107036	G	T	-0.0891491	0.0195601	TRUE	5.17142e-06	inferred	genus.Barnesiella.id.944	0.1213	13394	0.0015485	20.7696
rs79795328	genus.Barnesiella.id.944	4	114546595	G	A	-0.0818645	0.0176441	TRUE	3.48793e-06	inferred	genus.Barnesiella.id.944	0.1252	13657	0.00157382	21.5243
rs9372872	genus.Barnesiella.id.944	6	127808155	G	C	-0.0819843	0.0180753	TRUE	5.74083e-06	inferred	genus.Barnesiella.id.944	0.1004	14209	0.00144577	20.5698
rs10841473	genus.Bifidobacterium.id.436	12	20378911	C	G	-0.0624207	0.0129438	TRUE	1.41828e-06	inferred	genus.Bifidobacterium.id.436	0.2704	14777	0.00157131	23.2526
rs10923462	genus.Bifidobacterium.id.436	1	118533245	G	T	-0.122164	0.0273032	TRUE	7.66425e-06	inferred	genus.Bifidobacterium.id.436	0.05964	10734	0.00186162	20.0161
rs12022129	genus.Bifidobacterium.id.436	1	207003374	A	G	0.0619356	0.0138937	TRUE	8.28027e-06	inferred	genus.Bifidobacterium.id.436	0.2207	14776	0.00134308	19.8693
rs13020688	genus.Bifidobacterium.id.436	2	192878532	A	G	0.0562696	0.0122617	TRUE	4.45293e-06	inferred	genus.Bifidobacterium.id.436	0.3529	14666	0.00143387	21.0564
rs182549	genus.Bifidobacterium.id.436	2	136616754	T	C	0.119703	0.0127294	TRUE	5.26663e-21	inferred	genus.Bifidobacterium.id.436	0.4911	14778	0.0059483	88.418
rs1961273	genus.Bifidobacterium.id.436	2	137602926	T	C	0.0674036	0.0132319	TRUE	3.50541e-07	inferred	genus.Bifidobacterium.id.436	0.2714	14778	0.00175285	25.9456
rs2491158	genus.Bifidobacterium.id.436	10	126089703	A	G	0.0712624	0.015983	TRUE	8.24825e-06	inferred	genus.Bifidobacterium.id.436	0.1819	14021	0.00141583	19.8766
rs2686790	genus.Bifidobacterium.id.436	7	48090746	C	T	0.070741	0.0157926	TRUE	7.48607e-06	inferred	genus.Bifidobacterium.id.436	0.1153	14778	0.00135591	20.0621
rs4567981	genus.Bifidobacterium.id.436	2	49906864	A	T	0.0562084	0.0117923	TRUE	1.87426e-06	inferred	genus.Bifidobacterium.id.436	0.4394	14666	0.00154675	22.7167
rs540489	genus.Bifidobacterium.id.436	17	72897722	G	T	-0.0637641	0.0138746	TRUE	4.31205e-06	inferred	genus.Bifidobacterium.id.436	0.2336	14561	0.00144841	21.118
rs55888705	genus.Bifidobacterium.id.436	4	1517826	G	A	0.0546319	0.0121139	TRUE	6.48679e-06	inferred	genus.Bifidobacterium.id.436	0.3867	14777	0.0013745	20.3362
rs56108664	genus.Bifidobacterium.id.436	5	537890	C	T	0.0729971	0.0157926	TRUE	3.79623e-06	inferred	genus.Bifidobacterium.id.436	0.1849	13916	0.00153294	21.362
rs5746486	genus.Bifidobacterium.id.436	22	18354272	C	T	-0.0536216	0.0120801	TRUE	9.04393e-06	inferred	genus.Bifidobacterium.id.436	0.3539	14778	0.00133152	19.7008
rs62181700	genus.Bifidobacterium.id.436	2	189805784	A	G	-0.0624643	0.0131205	TRUE	1.92818e-06	inferred	genus.Bifidobacterium.id.436	0.2813	14774	0.00153179	22.6622
rs638382	genus.Bifidobacterium.id.436	2	135288740	C	T	-0.0650864	0.0123008	TRUE	1.21485e-07	inferred	genus.Bifidobacterium.id.436	0.3469	14021	0.00199283	27.9933
rs7322849	genus.Bifidobacterium.id.436	13	112859829	C	T	0.112428	0.0201813	TRUE	2.53379e-08	inferred	genus.Bifidobacterium.id.436	0.09642	14778	0.0020957	31.0311
rs73797465	genus.Bifidobacterium.id.436	5	142793467	G	T	-0.0953566	0.0209236	TRUE	5.18003e-06	inferred	genus.Bifidobacterium.id.436	0.08648	14666	0.00141417	20.7667
rs75344046	genus.Bifidobacterium.id.436	21	31861790	T	C	0.232354	0.0505979	TRUE	4.38657e-06	inferred	genus.Bifidobacterium.id.436	0.0497	3856	0.00543914	21.0771
rs7570971	genus.Bifidobacterium.id.436	2	135837906	C	A	0.113335	0.0125748	TRUE	2.00653e-19	inferred	genus.Bifidobacterium.id.436	0.5099	14666	0.00550833	81.2215
rs76671854	genus.Bifidobacterium.id.436	5	169748189	G	C	-0.0846055	0.0184003	TRUE	4.26479e-06	inferred	genus.Bifidobacterium.id.436	0.1252	13806	0.00152902	21.1389
rs7971116	genus.Bifidobacterium.id.436	12	20984248	A	G	0.0532799	0.0119456	TRUE	8.18766e-06	inferred	genus.Bifidobacterium.id.436	0.4493	14778	0.00134435	19.8908
rs857444	genus.Bifidobacterium.id.436	6	14617591	T	C	0.0558234	0.0121219	TRUE	4.12143e-06	inferred	genus.Bifidobacterium.id.436	0.3608	14777	0.00143311	21.2047
rs116261629	genus.Bilophila.id.3170	6	20505628	C	G	0.128112	0.0261358	TRUE	9.49685e-07	inferred	genus.Bilophila.id.3170	0.07157	11276	0.00212632	24.0233
rs1241171	genus.Bilophila.id.3170	1	103299921	A	G	-0.0692654	0.0150148	TRUE	3.96644e-06	inferred	genus.Bilophila.id.3170	0.2157	12856	0.0016526	21.2777
rs12912081	genus.Bilophila.id.3170	15	94084913	A	G	-0.0958791	0.0215189	TRUE	8.36643e-06	inferred	genus.Bilophila.id.3170	0.1014	12777	0.00155134	19.8491
rs1571225	genus.Bilophila.id.3170	9	4940871	T	C	0.0826826	0.0170621	TRUE	1.25998e-06	inferred	genus.Bilophila.id.3170	0.1491	12854	0.0018236	23.4797
rs1917709	genus.Bilophila.id.3170	7	123174986	T	A	0.118509	0.026742	TRUE	9.35404e-06	inferred	genus.Bilophila.id.3170	0.05368	10886	0.00180081	19.6354
rs1969927	genus.Bilophila.id.3170	12	100786847	A	G	0.0564589	0.0126935	TRUE	8.67284e-06	inferred	genus.Bilophila.id.3170	0.3797	12777	0.00154597	19.7804
rs2728491	genus.Bilophila.id.3170	7	47211732	T	G	-0.0627416	0.0139456	TRUE	6.82714e-06	inferred	genus.Bilophila.id.3170	0.3101	12856	0.00157197	20.2379
rs3827020	genus.Bilophila.id.3170	20	61980991	T	C	0.0766479	0.0160642	TRUE	1.83002e-06	inferred	genus.Bilophila.id.3170	0.1899	12628	0.00179955	22.7621
rs542415	genus.Bilophila.id.3170	15	50011554	C	T	-0.0613623	0.0133436	TRUE	4.25268e-06	inferred	genus.Bilophila.id.3170	0.34	12777	0.00165238	21.1441
rs6793291	genus.Bilophila.id.3170	3	194419531	A	C	0.112729	0.0241633	TRUE	3.08165e-06	inferred	genus.Bilophila.id.3170	0.09245	11051	0.00196564	21.7611
rs72676854	genus.Bilophila.id.3170	8	109990939	C	T	0.123209	0.026882	TRUE	4.57669e-06	inferred	genus.Bilophila.id.3170	0.06561	11616	0.00180517	21.0031
rs7802841	genus.Bilophila.id.3170	7	138583840	A	C	0.0670097	0.0137701	TRUE	1.13689e-06	inferred	genus.Bilophila.id.3170	0.3509	12856	0.00183865	23.6775
rs8013541	genus.Bilophila.id.3170	14	67640571	T	A	-0.0571991	0.0125673	TRUE	5.32827e-06	inferred	genus.Bilophila.id.3170	0.4235	12856	0.00160876	20.7123
rs11149971	genus.Blautia.id.1992	16	77238810	T	C	0.117605	0.02339	TRUE	4.95627e-07	inferred	genus.Blautia.id.1992	0.05368	16255	0.00155285	25.2777
rs113271346	genus.Blautia.id.1992	14	78062644	T	C	0.0782682	0.0172116	TRUE	5.4313e-06	inferred	genus.Blautia.id.1992	0.1183	17465	0.00118262	20.6765
rs115043014	genus.Blautia.id.1992	1	175757311	A	G	-0.206605	0.043992	TRUE	2.64742e-06	inferred	genus.Blautia.id.1992	0.04374	4902	0.00447934	22.0475
rs117001700	genus.Blautia.id.1992	7	68396262	C	T	0.196414	0.0441122	TRUE	8.48342e-06	inferred	genus.Blautia.id.1992	0.04374	4965	0.00397721	19.8177
rs12453000	genus.Blautia.id.1992	17	16895873	T	C	0.0625335	0.0129987	TRUE	1.5037e-06	inferred	genus.Blautia.id.1992	0.2197	17815	0.0012974	23.1406
rs3005511	genus.Blautia.id.1992	6	74605806	G	A	0.0501085	0.0110768	TRUE	6.07534e-06	inferred	genus.Blautia.id.1992	0.336	18276	0.00111848	20.4621
rs4926264	genus.Blautia.id.1992	19	13420917	C	T	0.0826207	0.0178239	TRUE	3.56273e-06	inferred	genus.Blautia.id.1992	0.07853	18276	0.0011743	21.4844
rs67794373	genus.Blautia.id.1992	7	124210039	T	C	0.0601709	0.0123443	TRUE	1.09143e-06	inferred	genus.Blautia.id.1992	0.2137	18158	0.00130679	23.7571
rs682885	genus.Blautia.id.1992	11	87805911	G	A	-0.0493376	0.0107359	TRUE	4.31547e-06	inferred	genus.Blautia.id.1992	0.4165	18274	0.00115437	21.117
rs72973581	genus.Blautia.id.1992	19	1043103	G	A	0.125169	0.0265408	TRUE	2.40406e-06	inferred	genus.Blautia.id.1992	0.05467	12764	0.0017395	22.2381
rs73324998	genus.Blautia.id.1992	20	47251562	C	T	0.180968	0.040199	TRUE	6.73759e-06	inferred	genus.Blautia.id.1992	0.06362	4542	0.00444216	20.2574
rs7860714	genus.Blautia.id.1992	9	1866537	G	A	-0.0502178	0.0109853	TRUE	4.84536e-06	inferred	genus.Blautia.id.1992	0.334	18162	0.00114929	20.8952
rs10084203	genus.Butyricicoccus.id.2055	2	191304149	G	A	0.0549699	0.0123563	TRUE	8.63734e-06	inferred	genus.Butyricicoccus.id.2055	0.2416	17135	0.00115369	19.789
rs12034718	genus.Butyricicoccus.id.2055	1	67379595	G	A	0.0701199	0.0158214	TRUE	9.33719e-06	inferred	genus.Butyricicoccus.id.2055	0.165	16237	0.00120827	19.64
rs12585793	genus.Butyricicoccus.id.2055	13	27018240	C	T	-0.262206	0.0564729	TRUE	3.43309e-06	inferred	genus.Butyricicoccus.id.2055	0.05268	3135	0.00682955	21.5441
rs2017189	genus.Butyricicoccus.id.2055	4	7460153	T	G	-0.0506956	0.011024	TRUE	4.25241e-06	inferred	genus.Butyricicoccus.id.2055	0.4215	17133	0.0012328	21.1451
rs2146325	genus.Butyricicoccus.id.2055	13	109443142	A	G	0.0798459	0.0180108	TRUE	9.283e-06	inferred	genus.Butyricicoccus.id.2055	0.08847	16344	0.00120105	19.6512
rs3737495	genus.Butyricicoccus.id.2055	4	107258228	G	A	-0.0712187	0.0158888	TRUE	7.38309e-06	inferred	genus.Butyricicoccus.id.2055	0.1431	16782	0.00119576	20.0889
rs4962426	genus.Butyricicoccus.id.2055	10	126908208	T	G	0.0614216	0.0135979	TRUE	6.27261e-06	inferred	genus.Butyricicoccus.id.2055	0.1978	16889	0.00120662	20.4007
rs56221232	genus.Butyricicoccus.id.2055	2	153453410	C	T	0.0828027	0.0167401	TRUE	7.56062e-07	inferred	genus.Butyricicoccus.id.2055	0.1083	17133	0.00142601	24.4638
rs62478070	genus.Butyricicoccus.id.2055	7	157688150	G	T	0.224039	0.0494959	TRUE	5.99916e-06	inferred	genus.Butyricicoccus.id.2055	0.04374	4007	0.00508716	20.4782
rs7322368	genus.Butyricicoccus.id.2055	13	100213990	C	T	0.0815733	0.0183167	TRUE	8.44794e-06	inferred	genus.Butyricicoccus.id.2055	0.08449	17134	0.00115623	19.8314
rs75238760	genus.Butyricicoccus.id.2055	18	22899113	A	T	0.0619423	0.0139942	TRUE	9.58685e-06	inferred	genus.Butyricicoccus.id.2055	0.1938	17022	0.00114966	19.5897
rs10999467	genus.Butyricimonas.id.945	10	72441228	C	T	0.0705886	0.0159086	TRUE	9.11607e-06	inferred	genus.Butyricimonas.id.945	0.2734	10737	0.00183033	19.6846
rs11228830	genus.Butyricimonas.id.945	11	56664962	G	A	0.135265	0.0298411	TRUE	5.81978e-06	inferred	genus.Butyricimonas.id.945	0.07058	8974	0.00228434	20.542
rs113054641	genus.Butyricimonas.id.945	21	16550389	A	G	-0.144881	0.0274574	TRUE	1.31619e-07	inferred	genus.Butyricimonas.id.945	0.08449	9949	0.00279069	27.8367
rs12458763	genus.Butyricimonas.id.945	18	34091618	C	A	0.122037	0.0269587	TRUE	5.9882e-06	inferred	genus.Butyricimonas.id.945	0.07157	10383	0.00196972	20.488
rs1862649	genus.Butyricimonas.id.945	16	22172866	A	G	0.113124	0.0248176	TRUE	5.1592e-06	inferred	genus.Butyricimonas.id.945	0.09145	10123	0.00204828	20.7732
rs2114713	genus.Butyricimonas.id.945	15	80528373	T	G	0.062721	0.0138998	TRUE	6.41058e-06	inferred	genus.Butyricimonas.id.945	0.4513	10734	0.00189333	20.3577
rs2642760	genus.Butyricimonas.id.945	5	62119947	C	G	0.0713357	0.0145396	TRUE	9.28035e-07	inferred	genus.Butyricimonas.id.945	0.3767	10634	0.00225856	24.0674
rs270727	genus.Butyricimonas.id.945	1	45082825	C	G	-0.0694173	0.0150795	TRUE	4.15637e-06	inferred	genus.Butyricimonas.id.945	0.3221	10634	0.00198883	21.1874
rs326049	genus.Butyricimonas.id.945	5	997217	G	C	0.0759694	0.0167617	TRUE	5.8342e-06	inferred	genus.Butyricimonas.id.945	0.2048	10557	0.00194202	20.5379
rs4145834	genus.Butyricimonas.id.945	2	104494346	G	A	0.085784	0.0193371	TRUE	9.15446e-06	inferred	genus.Butyricimonas.id.945	0.1272	10737	0.00182958	19.6765
rs62130338	genus.Butyricimonas.id.945	19	49162501	A	G	-0.0732608	0.0158324	TRUE	3.70509e-06	inferred	genus.Butyricimonas.id.945	0.2624	10557	0.00202409	21.4076
rs62390301	genus.Butyricimonas.id.945	5	159867647	C	T	-0.0872983	0.0174893	TRUE	5.99023e-07	inferred	genus.Butyricimonas.id.945	0.1829	10634	0.00233752	24.9107
rs7083431	genus.Butyricimonas.id.945	10	72711156	C	A	0.0703539	0.0144439	TRUE	1.11118e-06	inferred	genus.Butyricimonas.id.945	0.3549	10737	0.0022048	23.7208
rs71428626	genus.Butyricimonas.id.945	2	83093264	T	G	-0.133188	0.0289905	TRUE	4.34411e-06	inferred	genus.Butyricimonas.id.945	0.07256	9776	0.00215438	21.1024
rs782080	genus.Butyricimonas.id.945	3	127468661	A	T	0.0653488	0.0137973	TRUE	2.17623e-06	inferred	genus.Butyricimonas.id.945	0.4066	10733	0.00208572	22.4286
rs78453362	genus.Butyricimonas.id.945	3	78740009	G	A	-0.14948	0.0327073	TRUE	4.87161e-06	inferred	genus.Butyricimonas.id.945	0.05765	8207	0.00253858	20.882
rs9657374	genus.Butyricimonas.id.945	8	4834406	T	C	0.0680719	0.0148172	TRUE	4.34618e-06	inferred	genus.Butyricimonas.id.945	0.3022	10737	0.00196185	21.1018
rs1007475	genus.Butyrivibrio.id.1993	6	148403405	T	G	0.118065	0.0261271	TRUE	6.21647e-06	inferred	genus.Butyrivibrio.id.1993	0.2942	3482	0.00583036	20.4086
rs11761679	genus.Butyrivibrio.id.1993	7	150596929	C	T	0.154775	0.0321539	TRUE	1.48255e-06	inferred	genus.Butyrivibrio.id.1993	0.1561	3482	0.00661038	23.1572
rs13409081	genus.Butyrivibrio.id.1993	2	10173489	G	C	0.137777	0.0311537	TRUE	9.75691e-06	inferred	genus.Butyrivibrio.id.1993	0.1899	3259	0.00596556	19.5464
rs142855850	genus.Butyrivibrio.id.1993	10	22587900	G	A	0.205013	0.0457138	TRUE	7.30113e-06	inferred	genus.Butyrivibrio.id.1993	0.1014	3234	0.00618069	20.1002
rs16934069	genus.Butyrivibrio.id.1993	9	119693164	C	T	-0.133784	0.0299444	TRUE	7.90439e-06	inferred	genus.Butyrivibrio.id.1993	0.1988	3482	0.00569991	19.9494
rs16941336	genus.Butyrivibrio.id.1993	17	20575697	T	C	0.127488	0.0267936	TRUE	1.9539e-06	inferred	genus.Butyrivibrio.id.1993	0.2644	3482	0.00645996	22.6268
rs17163238	genus.Butyrivibrio.id.1993	5	128976021	A	G	0.140987	0.0309117	TRUE	5.09216e-06	inferred	genus.Butyrivibrio.id.1993	0.1998	3482	0.00593876	20.7904
rs28846706	genus.Butyrivibrio.id.1993	18	10256979	G	A	0.176368	0.0392809	TRUE	7.12512e-06	inferred	genus.Butyrivibrio.id.1993	0.08052	3481	0.00575791	20.1478
rs4537857	genus.Butyrivibrio.id.1993	13	27292666	C	T	-0.12459	0.0260992	TRUE	1.80868e-06	inferred	genus.Butyrivibrio.id.1993	0.2922	3482	0.00650203	22.7752
rs486484	genus.Butyrivibrio.id.1993	20	811507	G	A	-0.108349	0.0240008	TRUE	6.35024e-06	inferred	genus.Butyrivibrio.id.1993	0.4712	3456	0.00586231	20.3678
rs4928024	genus.Butyrivibrio.id.1993	3	54288503	G	A	-0.17471	0.0389333	TRUE	7.20898e-06	inferred	genus.Butyrivibrio.id.1993	0.09841	3481	0.00575155	20.1254
rs72723662	genus.Butyrivibrio.id.1993	14	76065563	T	C	0.224078	0.0449336	TRUE	6.13655e-07	inferred	genus.Butyrivibrio.id.1993	0.1004	3073	0.00802773	24.8527
rs7412979	genus.Butyrivibrio.id.1993	1	235580646	G	C	0.186779	0.0389112	TRUE	1.58568e-06	inferred	genus.Butyrivibrio.id.1993	0.08748	3480	0.00657748	23.0279
rs74622183	genus.Butyrivibrio.id.1993	14	34150977	G	A	-0.201027	0.0428204	TRUE	2.6705e-06	inferred	genus.Butyrivibrio.id.1993	0.08748	3478	0.00629702	22.0272
rs7752361	genus.Butyrivibrio.id.1993	6	111780705	G	A	-0.11923	0.0239975	TRUE	6.74908e-07	inferred	genus.Butyrivibrio.id.1993	0.504	3481	0.00704156	24.6713
rs7763512	genus.Butyrivibrio.id.1993	6	21960091	A	G	0.119846	0.0253367	TRUE	2.24387e-06	inferred	genus.Butyrivibrio.id.1993	0.3827	3259	0.0068185	22.3603
rs9349693	genus.Butyrivibrio.id.1993	6	53939724	G	A	0.117973	0.0259861	TRUE	5.62953e-06	inferred	genus.Butyrivibrio.id.1993	0.3111	3482	0.00588424	20.5984
rs10090365	genus.CandidatusSoleaferrea.id.11350	8	138638199	G	A	-0.0834413	0.0180989	TRUE	4.02081e-06	inferred	genus.CandidatusSoleaferrea.id.11350	0.5586	6145	0.00344697	21.248
rs10108780	genus.CandidatusSoleaferrea.id.11350	8	123882833	G	A	-0.092834	0.0199807	TRUE	3.38114e-06	inferred	genus.CandidatusSoleaferrea.id.11350	0.2674	5999	0.00358555	21.5799
rs10809135	genus.CandidatusSoleaferrea.id.11350	9	10611282	C	T	0.0834858	0.0182426	TRUE	4.73019e-06	inferred	genus.CandidatusSoleaferrea.id.11350	0.4911	5999	0.00347903	20.9366
rs11153159	genus.CandidatusSoleaferrea.id.11350	6	109376647	C	G	-0.12805	0.0285446	TRUE	7.25861e-06	inferred	genus.CandidatusSoleaferrea.id.11350	0.1292	6101	0.00328761	20.1172
rs12500231	genus.CandidatusSoleaferrea.id.11350	4	52935445	T	A	0.0813853	0.0182696	TRUE	8.40115e-06	inferred	genus.CandidatusSoleaferrea.id.11350	0.4254	6145	0.00321895	19.8379
rs2193878	genus.CandidatusSoleaferrea.id.11350	3	190349049	A	T	0.228255	0.0509241	TRUE	7.38574e-06	inferred	genus.CandidatusSoleaferrea.id.11350	0.04871	3088	0.00646398	20.0776
rs386526	genus.CandidatusSoleaferrea.id.11350	10	82879688	G	C	0.0818459	0.0180086	TRUE	5.49832e-06	inferred	genus.CandidatusSoleaferrea.id.11350	0.5169	6144	0.00335061	20.6486
rs4678258	genus.CandidatusSoleaferrea.id.11350	3	137945192	C	T	0.0986136	0.0215646	TRUE	4.80942e-06	inferred	genus.CandidatusSoleaferrea.id.11350	0.2763	6101	0.00341588	20.9049
rs5758132	genus.CandidatusSoleaferrea.id.11350	22	22755065	T	C	-0.116511	0.0253914	TRUE	4.46243e-06	inferred	genus.CandidatusSoleaferrea.id.11350	0.2068	5958	0.00352149	21.0481
rs61825792	genus.CandidatusSoleaferrea.id.11350	1	224687852	C	T	0.112199	0.0231856	TRUE	1.30378e-06	inferred	genus.CandidatusSoleaferrea.id.11350	0.1799	6145	0.00379638	23.41
rs6489992	genus.CandidatusSoleaferrea.id.11350	12	115352769	G	A	-0.0840437	0.0187031	TRUE	7.00358e-06	inferred	genus.CandidatusSoleaferrea.id.11350	0.3847	6142	0.0032768	20.1857
rs6494306	genus.CandidatusSoleaferrea.id.11350	15	62394540	G	A	-0.0969304	0.0214221	TRUE	6.04566e-06	inferred	genus.CandidatusSoleaferrea.id.11350	0.1968	6145	0.0033207	20.467
rs6881988	genus.CandidatusSoleaferrea.id.11350	5	172758774	C	G	-0.0819131	0.018185	TRUE	6.65532e-06	inferred	genus.CandidatusSoleaferrea.id.11350	0.4443	6140	0.00329365	20.2832
rs7400877	genus.CandidatusSoleaferrea.id.11350	14	76403542	C	T	-0.0951085	0.0212799	TRUE	7.84381e-06	inferred	genus.CandidatusSoleaferrea.id.11350	0.2505	6145	0.00324017	19.9691
rs830151	genus.CandidatusSoleaferrea.id.11350	19	47985753	A	G	0.194561	0.0347932	TRUE	2.24582e-08	inferred	genus.CandidatusSoleaferrea.id.11350	0.0666	5787	0.00537436	31.2587
rs9973954	genus.CandidatusSoleaferrea.id.11350	2	19885907	G	A	0.0892075	0.0195401	TRUE	4.98674e-06	inferred	genus.CandidatusSoleaferrea.id.11350	0.3062	6145	0.0033803	20.8356
rs10911474	genus.Catenibacterium.id.2153	1	183937066	A	G	-0.116992	0.0263168	TRUE	8.76728e-06	inferred	genus.Catenibacterium.id.2153	0.339	3239	0.00606451	19.7506
rs12404911	genus.Catenibacterium.id.2153	1	240118443	T	C	0.140717	0.0304142	TRUE	3.71554e-06	inferred	genus.Catenibacterium.id.2153	0.17	3239	0.00656552	21.3931
rs212393	genus.Catenibacterium.id.2153	6	159485742	A	G	-0.135254	0.0286209	TRUE	2.29318e-06	inferred	genus.Catenibacterium.id.2153	0.3101	3239	0.0068476	22.3185
rs73128290	genus.Catenibacterium.id.2153	7	57364320	G	A	0.129726	0.0284563	TRUE	5.1448e-06	inferred	genus.Catenibacterium.id.2153	0.2634	3239	0.00637546	20.7698
rs77285108	genus.Catenibacterium.id.2153	4	122282768	A	G	-0.161826	0.0353447	TRUE	4.68288e-06	inferred	genus.Catenibacterium.id.2153	0.1461	3210	0.0064881	20.9497
rs7742829	genus.Catenibacterium.id.2153	6	105089665	T	C	0.11411	0.0251099	TRUE	5.50844e-06	inferred	genus.Catenibacterium.id.2153	0.4195	3239	0.0063356	20.6391
rs10461257	genus.ChristensenellaceaeR.7group.id.11283	4	156131004	G	A	-0.0551969	0.0122069	TRUE	6.13234e-06	inferred	genus.ChristensenellaceaeR.7group.id.11283	0.2853	15987	0.00127731	20.4439
rs16930076	genus.ChristensenellaceaeR.7group.id.11283	12	26233778	T	G	-0.0662985	0.0149868	TRUE	9.69803e-06	inferred	genus.ChristensenellaceaeR.7group.id.11283	0.1481	16235	0.00120397	19.5676
rs17081797	genus.ChristensenellaceaeR.7group.id.11283	18	67555560	G	A	-0.0904325	0.0204253	TRUE	9.53446e-06	inferred	genus.ChristensenellaceaeR.7group.id.11283	0.06859	16324	0.0011994	19.6001
rs4076564	genus.ChristensenellaceaeR.7group.id.11283	6	169640257	A	G	-0.177592	0.0399271	TRUE	8.67112e-06	inferred	genus.ChristensenellaceaeR.7group.id.11283	0.03877	3631	0.00541908	19.773
rs60954665	genus.ChristensenellaceaeR.7group.id.11283	19	35883736	G	T	0.049815	0.0110787	TRUE	6.9097e-06	inferred	genus.ChristensenellaceaeR.7group.id.11283	0.5099	16324	0.00123702	20.2156
rs62132810	genus.ChristensenellaceaeR.7group.id.11283	19	49279227	G	A	-0.0828853	0.0179623	TRUE	3.94211e-06	inferred	genus.ChristensenellaceaeR.7group.id.11283	0.1083	15066	0.00141131	21.29
rs62190261	genus.ChristensenellaceaeR.7group.id.11283	2	230943099	C	A	0.0958394	0.0214723	TRUE	8.06685e-06	inferred	genus.ChristensenellaceaeR.7group.id.11283	0.09046	15274	0.00130261	19.9193
rs62467127	genus.ChristensenellaceaeR.7group.id.11283	7	118096925	T	C	0.114108	0.0251983	TRUE	5.94273e-06	inferred	genus.ChristensenellaceaeR.7group.id.11283	0.04473	12719	0.00160968	20.5033
rs73952017	genus.ChristensenellaceaeR.7group.id.11283	18	1779609	T	C	-0.0862164	0.0194354	TRUE	9.16231e-06	inferred	genus.ChristensenellaceaeR.7group.id.11283	0.08748	15274	0.00128671	19.676
rs78521377	genus.ChristensenellaceaeR.7group.id.11283	10	126448374	T	C	0.124992	0.0274797	TRUE	5.40258e-06	inferred	genus.ChristensenellaceaeR.7group.id.11283	0.05268	12605	0.00163864	20.6857
rs79150079	genus.ChristensenellaceaeR.7group.id.11283	5	29352420	A	C	0.121547	0.0270977	TRUE	7.27469e-06	inferred	genus.ChristensenellaceaeR.7group.id.11283	0.07157	11994	0.00167466	20.1163
rs892686	genus.ChristensenellaceaeR.7group.id.11283	9	83043376	G	A	0.0514099	0.011136	TRUE	3.90155e-06	inferred	genus.ChristensenellaceaeR.7group.id.11283	0.4513	16325	0.00130382	21.31
rs999354	genus.ChristensenellaceaeR.7group.id.11283	19	34076956	A	T	0.0580248	0.0117185	TRUE	7.36256e-07	inferred	genus.ChristensenellaceaeR.7group.id.11283	0.325	16324	0.0014997	24.5148
rs115807074	genus.Clostridiumsensustricto1.id.1873	5	84997131	G	A	-0.22736	0.0492575	TRUE	3.91702e-06	inferred	genus.Clostridiumsensustricto1.id.1873	0.0497	4229	0.00501259	21.295
rs11586026	genus.Clostridiumsensustricto1.id.1873	1	83252771	T	A	0.110967	0.0250498	TRUE	9.42984e-06	inferred	genus.Clostridiumsensustricto1.id.1873	0.06362	13095	0.00149631	19.6206
rs116847295	genus.Clostridiumsensustricto1.id.1873	12	43485015	T	C	0.110021	0.0246032	TRUE	7.75488e-06	inferred	genus.Clostridiumsensustricto1.id.1873	0.07555	12910	0.00154659	19.9943
rs12186080	genus.Clostridiumsensustricto1.id.1873	3	132596627	A	G	0.072899	0.0163222	TRUE	7.96015e-06	inferred	genus.Clostridiumsensustricto1.id.1873	0.161	14112	0.00141151	19.9446
rs12341505	genus.Clostridiumsensustricto1.id.1873	9	136710881	A	G	0.0810718	0.0180121	TRUE	6.76475e-06	inferred	genus.Clostridiumsensustricto1.id.1873	0.1113	14118	0.00143289	20.2558
rs12490337	genus.Clostridiumsensustricto1.id.1873	3	111482845	G	C	-0.0616879	0.0137581	TRUE	7.33429e-06	inferred	genus.Clostridiumsensustricto1.id.1873	0.2455	14121	0.00142167	20.1012
rs17394442	genus.Clostridiumsensustricto1.id.1873	20	54156698	C	T	-0.155641	0.0348447	TRUE	7.94303e-06	inferred	genus.Clostridiumsensustricto1.id.1873	0.04274	7602	0.00261764	19.9463
rs2795528	genus.Clostridiumsensustricto1.id.1873	10	43270264	A	G	-0.184315	0.0392204	TRUE	2.60853e-06	inferred	genus.Clostridiumsensustricto1.id.1873	0.04871	6366	0.0034572	22.078
rs2817172	genus.Clostridiumsensustricto1.id.1873	1	3041519	T	C	0.058139	0.0124492	TRUE	3.0107e-06	inferred	genus.Clostridiumsensustricto1.id.1873	0.4125	13658	0.0015943	21.8065
rs550843	genus.Clostridiumsensustricto1.id.1873	6	165722832	C	T	-0.0783246	0.0169209	TRUE	3.67688e-06	inferred	genus.Clostridiumsensustricto1.id.1873	0.1491	14102	0.00151708	21.4233
rs10890671	genus.Collinsella.id.815	11	107123199	C	T	-0.0537401	0.0118848	TRUE	6.13339e-06	inferred	genus.Collinsella.id.815	0.5268	14334	0.00142438	20.4433
rs11597285	genus.Collinsella.id.815	10	8589813	T	G	-0.0537947	0.0120548	TRUE	8.10125e-06	inferred	genus.Collinsella.id.815	0.4245	14334	0.00138734	19.911
rs12921100	genus.Collinsella.id.815	16	77283458	T	A	0.0563759	0.0127019	TRUE	9.06372e-06	inferred	genus.Collinsella.id.815	0.3171	14334	0.00137242	19.6965
rs149807560	genus.Collinsella.id.815	19	56526640	A	C	-0.104264	0.0235841	TRUE	9.82661e-06	inferred	genus.Collinsella.id.815	0.08946	13473	0.00144857	19.5419
rs2103510	genus.Collinsella.id.815	21	29355467	A	G	0.0786551	0.0168217	TRUE	2.92782e-06	inferred	genus.Collinsella.id.815	0.1312	14334	0.00152295	21.8602
rs2671662	genus.Collinsella.id.815	17	47529492	G	C	-0.0567751	0.011945	TRUE	2.00377e-06	inferred	genus.Collinsella.id.815	0.4682	14334	0.00157359	22.5883
rs59414781	genus.Collinsella.id.815	15	50026113	G	C	0.0668866	0.0149773	TRUE	7.97458e-06	inferred	genus.Collinsella.id.815	0.1799	14334	0.00138944	19.9412
rs62102630	genus.Collinsella.id.815	19	31879555	G	A	-0.0696299	0.0153325	TRUE	5.59004e-06	inferred	genus.Collinsella.id.815	0.1809	14334	0.00143673	20.6208
rs62448869	genus.Collinsella.id.815	7	24464799	A	T	-0.0540663	0.0120325	TRUE	7.01039e-06	inferred	genus.Collinsella.id.815	0.4602	14334	0.00140659	20.1876
rs6758729	genus.Collinsella.id.815	2	36424903	G	A	-0.0633194	0.0142693	TRUE	9.10297e-06	inferred	genus.Collinsella.id.815	0.2256	14334	0.00137184	19.6882
rs7179874	genus.Collinsella.id.815	15	94962021	G	A	0.0714048	0.0158575	TRUE	6.70356e-06	inferred	genus.Collinsella.id.815	0.1958	13801	0.00146701	20.2731
rs73052258	genus.Collinsella.id.815	2	195739311	A	G	0.0930178	0.0202658	TRUE	4.43498e-06	inferred	genus.Collinsella.id.815	0.09642	14334	0.00146757	21.0641
rs75672793	genus.Collinsella.id.815	4	149818294	G	A	-0.108908	0.0240522	TRUE	5.95463e-06	inferred	genus.Collinsella.id.815	0.07058	12601	0.00162443	20.4995
rs9541268	genus.Collinsella.id.815	13	68610061	A	C	0.09597	0.0197312	TRUE	1.15115e-06	inferred	genus.Collinsella.id.815	0.09642	12914	0.00182855	23.6535
rs11532348	genus.Coprobacter.id.949	12	98289796	T	C	-0.103931	0.0226826	TRUE	4.60671e-06	inferred	genus.Coprobacter.id.949	0.1829	6364	0.00328806	20.9876
rs12684609	genus.Coprobacter.id.949	9	137784868	C	T	0.100827	0.0220366	TRUE	4.75259e-06	inferred	genus.Coprobacter.id.949	0.1978	6364	0.00327873	20.9279
rs12908296	genus.Coprobacter.id.949	15	91171436	G	A	0.100596	0.0223213	TRUE	6.58319e-06	inferred	genus.Coprobacter.id.949	0.1909	6793	0.00298103	20.3047
rs143180826	genus.Coprobacter.id.949	20	40714305	T	C	0.170495	0.0383445	TRUE	8.73165e-06	inferred	genus.Coprobacter.id.949	0.06362	5460	0.00360792	19.7633
rs143662916	genus.Coprobacter.id.949	11	103549974	T	C	0.253264	0.0540141	TRUE	2.7475e-06	inferred	genus.Coprobacter.id.949	0.05765	3083	0.00708064	21.971
rs189356	genus.Coprobacter.id.949	20	57574851	A	G	0.0781125	0.0171916	TRUE	5.52925e-06	inferred	genus.Coprobacter.id.949	0.5219	6763	0.00304329	20.6385
rs213863	genus.Coprobacter.id.949	6	97234939	T	C	-0.0887412	0.0188377	TRUE	2.46719e-06	inferred	genus.Coprobacter.id.949	0.3091	6798	0.00325385	22.1853
rs305411	genus.Coprobacter.id.949	1	88233128	G	A	0.129218	0.0264518	TRUE	1.03399e-06	inferred	genus.Coprobacter.id.949	0.1352	6777	0.00350893	23.8567
rs3828477	genus.Coprobacter.id.949	3	46483717	T	G	-0.091218	0.019569	TRUE	3.14157e-06	inferred	genus.Coprobacter.id.949	0.2813	6798	0.00318606	21.7217
rs55672356	genus.Coprobacter.id.949	4	34852443	A	T	-0.193354	0.0413815	TRUE	2.97584e-06	inferred	genus.Coprobacter.id.949	0.05268	4903	0.00443306	21.8232
rs57543781	genus.Coprobacter.id.949	10	114824224	G	T	0.0786591	0.0177472	TRUE	9.32761e-06	inferred	genus.Coprobacter.id.949	0.4523	6387	0.00306625	19.6383
rs6014909	genus.Coprobacter.id.949	20	55610535	G	A	0.0765877	0.0172751	TRUE	9.27512e-06	inferred	genus.Coprobacter.id.949	0.4483	6773	0.00289359	19.6494
rs62177393	genus.Coprobacter.id.949	2	153117634	A	G	0.119569	0.0268618	TRUE	8.53561e-06	inferred	genus.Coprobacter.id.949	0.1342	6638	0.00297605	19.808
rs72821405	genus.Coprobacter.id.949	6	4714797	C	T	-0.147365	0.0319978	TRUE	4.11512e-06	inferred	genus.Coprobacter.id.949	0.08847	6177	0.00342203	21.2036
rs74919520	genus.Coprobacter.id.949	2	32242452	A	G	0.125703	0.0276296	TRUE	5.37533e-06	inferred	genus.Coprobacter.id.949	0.1282	6387	0.00323028	20.6922
rs1010560	genus.Coprococcus1.id.11301	1	30400301	A	C	0.0580232	0.0122722	TRUE	2.26698e-06	inferred	genus.Coprococcus1.id.11301	0.2962	16723	0.00133496	22.3517
rs12794898	genus.Coprococcus1.id.11301	11	124554061	T	G	0.0903299	0.0197212	TRUE	4.64222e-06	inferred	genus.Coprococcus1.id.11301	0.09443	15186	0.0013796	20.9767
rs12886051	genus.Coprococcus1.id.11301	14	29898456	C	G	-0.0521782	0.0118051	TRUE	9.87075e-06	inferred	genus.Coprococcus1.id.11301	0.3429	16633	0.00117317	19.5339
rs1576241	genus.Coprococcus1.id.11301	6	72529277	G	A	-0.0510343	0.0109535	TRUE	3.1744e-06	inferred	genus.Coprococcus1.id.11301	0.4394	16729	0.00129595	21.7056
rs1762123	genus.Coprococcus1.id.11301	6	150288094	T	C	-0.0891532	0.0198554	TRUE	7.1182e-06	inferred	genus.Coprococcus1.id.11301	0.07157	16724	0.00120407	20.1588
rs2907920	genus.Coprococcus1.id.11301	19	2600717	G	A	0.0561173	0.0126824	TRUE	9.65204e-06	inferred	genus.Coprococcus1.id.11301	0.2903	16040	0.00121915	19.5766
rs4277593	genus.Coprococcus1.id.11301	20	4319420	A	G	-0.0585649	0.0109914	TRUE	9.91544e-08	inferred	genus.Coprococcus1.id.11301	0.4831	16651	0.00170213	28.387
rs56405618	genus.Coprococcus1.id.11301	4	174468316	G	A	-0.08963	0.0186508	TRUE	1.5422e-06	inferred	genus.Coprococcus1.id.11301	0.1113	16379	0.00140803	23.0918
rs73031725	genus.Coprococcus1.id.11301	11	134622282	C	T	0.167591	0.0355224	TRUE	2.38293e-06	inferred	genus.Coprococcus1.id.11301	0.06064	7206	0.00307938	22.2524
rs73167075	genus.Coprococcus1.id.11301	3	165693143	C	T	0.0573137	0.0127573	TRUE	7.03534e-06	inferred	genus.Coprococcus1.id.11301	0.2396	16733	0.00120476	20.1812
rs74101919	genus.Coprococcus1.id.11301	1	95424321	C	T	-0.0718989	0.0144651	TRUE	6.67805e-07	inferred	genus.Coprococcus1.id.11301	0.1869	16732	0.00147439	24.7029
rs7784490	genus.Coprococcus1.id.11301	7	132556835	G	C	-0.0518543	0.0113136	TRUE	4.57566e-06	inferred	genus.Coprococcus1.id.11301	0.3887	16733	0.00125386	21.0047
rs946513	genus.Coprococcus1.id.11301	10	15913820	T	C	0.205899	0.0460018	TRUE	7.60941e-06	inferred	genus.Coprococcus1.id.11301	0.05467	4310	0.00462666	20.0243
rs12634070	genus.Coprococcus2.id.11302	3	180544880	C	T	0.0736486	0.0164921	TRUE	7.98149e-06	inferred	genus.Coprococcus2.id.11302	0.1928	11457	0.0017376	19.9388
rs13113703	genus.Coprococcus2.id.11302	4	115324667	G	A	-0.0597202	0.0135196	TRUE	9.99316e-06	inferred	genus.Coprococcus2.id.11302	0.3976	11477	0.00169727	19.5093
rs1958519	genus.Coprococcus2.id.11302	14	86833255	A	T	0.0665288	0.0138558	TRUE	1.57471e-06	inferred	genus.Coprococcus2.id.11302	0.4364	11009	0.00208978	23.0503
rs2482516	genus.Coprococcus2.id.11302	9	25554068	T	C	0.0754415	0.0164619	TRUE	4.58787e-06	inferred	genus.Coprococcus2.id.11302	0.2256	11483	0.00182563	20.9984
rs35890118	genus.Coprococcus2.id.11302	10	129715759	G	A	-0.066536	0.0147661	TRUE	6.60626e-06	inferred	genus.Coprococcus2.id.11302	0.3171	11478	0.00176583	20.3005
rs59936925	genus.Coprococcus2.id.11302	20	49266770	T	A	0.117085	0.0233995	TRUE	5.62231e-07	inferred	genus.Coprococcus2.id.11302	0.1004	10931	0.00228528	25.033
rs61823518	genus.Coprococcus2.id.11302	1	223688236	C	A	-0.0955381	0.0215724	TRUE	9.47978e-06	inferred	genus.Coprococcus2.id.11302	0.09543	10980	0.00178311	19.6099
rs62470912	genus.Coprococcus2.id.11302	7	132921963	G	T	-0.103203	0.0232595	TRUE	9.12085e-06	inferred	genus.Coprococcus2.id.11302	0.1014	10514	0.00186898	19.6835
rs6677933	genus.Coprococcus2.id.11302	1	112139008	T	C	-0.0804405	0.0164216	TRUE	9.65961e-07	inferred	genus.Coprococcus2.id.11302	0.2416	11483	0.00208524	23.9906
rs6894272	genus.Coprococcus2.id.11302	5	33114638	C	T	-0.113458	0.0253003	TRUE	7.31001e-06	inferred	genus.Coprococcus2.id.11302	0.09046	11001	0.00182471	20.1067
rs72680320	genus.Coprococcus2.id.11302	4	131125786	C	T	-0.0649382	0.013919	TRUE	3.07963e-06	inferred	genus.Coprococcus2.id.11302	0.4135	11009	0.00197324	21.7623
rs9426473	genus.Coprococcus2.id.11302	1	4210455	G	A	0.0727361	0.0161662	TRUE	6.81836e-06	inferred	genus.Coprococcus2.id.11302	0.2793	11486	0.00175935	20.24
rs10810043	genus.Coprococcus3.id.11303	9	13799809	G	A	0.0515518	0.0115923	TRUE	8.70493e-06	inferred	genus.Coprococcus3.id.11303	0.3897	15833	0.00124751	19.7739
rs11080344	genus.Coprococcus3.id.11303	17	26104511	T	C	0.0516921	0.0113054	TRUE	4.82322e-06	inferred	genus.Coprococcus3.id.11303	0.4742	15835	0.00131851	20.9036
rs13247359	genus.Coprococcus3.id.11303	7	76357726	A	G	0.051211	0.0113031	TRUE	5.87864e-06	inferred	genus.Coprococcus3.id.11303	0.4801	15833	0.00129481	20.5247
rs13394391	genus.Coprococcus3.id.11303	2	240727657	T	C	-0.0709302	0.0150918	TRUE	2.60265e-06	inferred	genus.Coprococcus3.id.11303	0.16	15834	0.00139311	22.0864
rs178271	genus.Coprococcus3.id.11303	22	21331556	C	T	0.145257	0.0294239	TRUE	7.9454e-07	inferred	genus.Coprococcus3.id.11303	0.05268	10794	0.00225275	24.3665
rs4575475	genus.Coprococcus3.id.11303	14	99141751	A	G	0.0619514	0.0137787	TRUE	6.91908e-06	inferred	genus.Coprococcus3.id.11303	0.2366	15154	0.00133223	20.2128
rs62481985	genus.Coprococcus3.id.11303	8	4128340	C	G	-0.0582385	0.0115052	TRUE	4.15052e-07	inferred	genus.Coprococcus3.id.11303	0.4364	15472	0.00165335	25.6197
rs6994742	genus.Coprococcus3.id.11303	8	8540070	T	C	0.0551306	0.0123929	TRUE	8.64515e-06	inferred	genus.Coprococcus3.id.11303	0.325	15834	0.00124826	19.7871
rs7521171	genus.Coprococcus3.id.11303	1	149998497	A	G	-0.0596434	0.0129279	TRUE	3.95831e-06	inferred	genus.Coprococcus3.id.11303	0.338	15472	0.00137382	21.2822
rs8100692	genus.Coprococcus3.id.11303	19	40032132	C	T	0.0577411	0.0113476	TRUE	3.61099e-07	inferred	genus.Coprococcus3.id.11303	0.4274	15829	0.00163305	25.8885
rs112893842	genus.DefluviitaleaceaeUCG011.id.11287	9	8786663	C	T	0.11381	0.0232806	TRUE	1.01537e-06	inferred	genus.DefluviitaleaceaeUCG011.id.11287	0.09742	8183	0.00291203	23.8929
rs12500663	genus.DefluviitaleaceaeUCG011.id.11287	4	147442492	G	T	-0.114704	0.022771	TRUE	4.72226e-07	inferred	genus.DefluviitaleaceaeUCG011.id.11287	0.1531	8132	0.00311057	25.3678
rs1582238	genus.DefluviitaleaceaeUCG011.id.11287	1	118723685	C	T	0.0805036	0.0167257	TRUE	1.48551e-06	inferred	genus.DefluviitaleaceaeUCG011.id.11287	0.3718	7983	0.0028936	23.1609
rs17051335	genus.DefluviitaleaceaeUCG011.id.11287	4	122202910	T	C	-0.129269	0.0292588	TRUE	9.9563e-06	inferred	genus.DefluviitaleaceaeUCG011.id.11287	0.07952	8011	0.0024307	19.5149
rs28696126	genus.DefluviitaleaceaeUCG011.id.11287	7	79734541	T	A	-0.106503	0.0238473	TRUE	7.96815e-06	inferred	genus.DefluviitaleaceaeUCG011.id.11287	0.1918	7811	0.00254701	19.9404
rs2892880	genus.DefluviitaleaceaeUCG011.id.11287	4	120741726	A	G	0.0817755	0.0181686	TRUE	6.76615e-06	inferred	genus.DefluviitaleaceaeUCG011.id.11287	0.2604	8182	0.00246984	20.2533
rs4344384	genus.DefluviitaleaceaeUCG011.id.11287	10	66407366	T	G	0.0715978	0.0156309	TRUE	4.6381e-06	inferred	genus.DefluviitaleaceaeUCG011.id.11287	0.4742	8180	0.00255838	20.9761
rs4677103	genus.DefluviitaleaceaeUCG011.id.11287	3	72207794	G	A	0.0977912	0.0197263	TRUE	7.14448e-07	inferred	genus.DefluviitaleaceaeUCG011.id.11287	0.171	7983	0.00306906	24.5696
rs55658617	genus.DefluviitaleaceaeUCG011.id.11287	21	41811003	C	T	0.174369	0.0362226	TRUE	1.48074e-06	inferred	genus.DefluviitaleaceaeUCG011.id.11287	0.06958	6663	0.00346579	23.1659
rs75250694	genus.DefluviitaleaceaeUCG011.id.11287	2	57515695	A	G	0.115814	0.0258675	TRUE	7.5633e-06	inferred	genus.DefluviitaleaceaeUCG011.id.11287	0.1143	7767	0.00257417	20.04
rs9608282	genus.DefluviitaleaceaeUCG011.id.11287	22	24804081	G	T	0.142939	0.0299793	TRUE	1.86129e-06	inferred	genus.DefluviitaleaceaeUCG011.id.11287	0.06561	7716	0.00293758	22.7273
rs9725395	genus.DefluviitaleaceaeUCG011.id.11287	1	85205632	G	A	-0.13834	0.029554	TRUE	2.85602e-06	inferred	genus.DefluviitaleaceaeUCG011.id.11287	0.08748	8011	0.00272765	21.9055
rs10937554	genus.Desulfovibrio.id.3173	3	192355563	T	C	0.12324	0.0273141	TRUE	6.42389e-06	inferred	genus.Desulfovibrio.id.3173	0.09443	8949	0.00226968	20.353
rs11160353	genus.Desulfovibrio.id.3173	14	97116904	A	T	-0.0691756	0.0147285	TRUE	2.64381e-06	inferred	genus.Desulfovibrio.id.3173	0.508	9234	0.00238321	22.0543
rs12031543	genus.Desulfovibrio.id.3173	1	68664315	C	T	-0.127185	0.0281887	TRUE	6.42464e-06	inferred	genus.Desulfovibrio.id.3173	0.07555	8855	0.00229369	20.3527
rs1294544	genus.Desulfovibrio.id.3173	14	90986846	C	A	0.0688782	0.0153635	TRUE	7.35159e-06	inferred	genus.Desulfovibrio.id.3173	0.3569	9241	0.00217031	20.0951
rs13066142	genus.Desulfovibrio.id.3173	3	67478973	A	G	0.119141	0.0250891	TRUE	2.04721e-06	inferred	genus.Desulfovibrio.id.3173	0.09344	9241	0.0024343	22.5453
rs16863365	genus.Desulfovibrio.id.3173	2	198089911	G	A	0.109402	0.0226964	TRUE	1.43369e-06	inferred	genus.Desulfovibrio.id.3173	0.1173	8776	0.00264056	23.2296
rs17062711	genus.Desulfovibrio.id.3173	13	42579631	G	A	0.0712117	0.016079	TRUE	9.47275e-06	inferred	genus.Desulfovibrio.id.3173	0.3052	8949	0.00218706	19.6105
rs2456226	genus.Desulfovibrio.id.3173	5	52633741	C	A	0.0854927	0.0172749	TRUE	7.46094e-07	inferred	genus.Desulfovibrio.id.3173	0.7107	8949	0.0027294	24.4868
rs2590913	genus.Desulfovibrio.id.3173	13	64264446	A	G	0.154496	0.0339396	TRUE	5.31209e-06	inferred	genus.Desulfovibrio.id.3173	0.07256	7225	0.0028598	20.7156
rs2853179	genus.Desulfovibrio.id.3173	8	105462047	T	C	0.0811971	0.0174234	TRUE	3.15872e-06	inferred	genus.Desulfovibrio.id.3173	0.2485	8949	0.00242095	21.7128
rs3789086	genus.Desulfovibrio.id.3173	2	111794337	G	A	0.101662	0.0229295	TRUE	9.26388e-06	inferred	genus.Desulfovibrio.id.3173	0.1431	9236	0.00212384	19.6532
rs4797774	genus.Desulfovibrio.id.3173	18	13447995	A	G	0.212582	0.0470044	TRUE	6.10867e-06	inferred	genus.Desulfovibrio.id.3173	0.06859	3476	0.00584988	20.4421
rs6580353	genus.Desulfovibrio.id.3173	5	139410687	C	T	0.0770979	0.0169735	TRUE	5.56587e-06	inferred	genus.Desulfovibrio.id.3173	0.2604	9241	0.00222768	20.6275
rs72647089	genus.Desulfovibrio.id.3173	8	57972916	G	T	-0.106594	0.0239337	TRUE	8.43869e-06	inferred	genus.Desulfovibrio.id.3173	0.1064	8985	0.0022028	19.8314
rs10938938	genus.Dialister.id.2183	4	23294359	A	G	-0.0773514	0.0170915	TRUE	6.01878e-06	inferred	genus.Dialister.id.2183	0.1938	11401	0.00179331	20.4786
rs11071887	genus.Dialister.id.2183	15	32955095	C	T	0.0662403	0.0146315	TRUE	5.97579e-06	inferred	genus.Dialister.id.2183	0.2634	11989	0.00170664	20.4925
rs11166701	genus.Dialister.id.2183	8	138295725	A	G	-0.0655301	0.013186	TRUE	6.70661e-07	inferred	genus.Dialister.id.2183	0.5159	11720	0.00210288	24.6934
rs17541540	genus.Dialister.id.2183	14	102507065	G	C	0.0588465	0.0132978	TRUE	9.632e-06	inferred	genus.Dialister.id.2183	0.4404	11665	0.00167597	19.5797
rs2314294	genus.Dialister.id.2183	16	9336862	C	T	0.0865932	0.0193719	TRUE	7.82041e-06	inferred	genus.Dialister.id.2183	0.1183	11339	0.00175907	19.9778
rs2435610	genus.Dialister.id.2183	7	150890034	C	A	0.0647131	0.0143314	TRUE	6.31758e-06	inferred	genus.Dialister.id.2183	0.2604	11984	0.0016985	20.3861
rs4747450	genus.Dialister.id.2183	10	23199653	A	C	0.0668509	0.0147685	TRUE	5.99479e-06	inferred	genus.Dialister.id.2183	0.2664	11987	0.00170642	20.4864
rs4753063	genus.Dialister.id.2183	11	92267129	A	G	-0.0596297	0.0130052	TRUE	4.53831e-06	inferred	genus.Dialister.id.2183	0.4414	11989	0.00175044	21.0194
rs517089	genus.Dialister.id.2183	11	10967286	A	T	0.076227	0.0170411	TRUE	7.70842e-06	inferred	genus.Dialister.id.2183	0.169	11988	0.00166629	20.0055
rs75416973	genus.Dialister.id.2183	1	172809633	G	A	0.0727223	0.016451	TRUE	9.84525e-06	inferred	genus.Dialister.id.2183	0.2256	11402	0.00171091	19.5378
rs764177	genus.Dialister.id.2183	3	45809449	A	C	-0.0601454	0.0135366	TRUE	8.8643e-06	inferred	genus.Dialister.id.2183	0.338	11988	0.00164409	19.7385
rs76680460	genus.Dialister.id.2183	9	25447080	A	G	-0.161296	0.0364332	TRUE	9.54764e-06	inferred	genus.Dialister.id.2183	0.04771	7176	0.00272387	19.5944
rs9554744	genus.Dialister.id.2183	13	101612396	C	T	0.0734472	0.0162263	TRUE	5.9992e-06	inferred	genus.Dialister.id.2183	0.1829	11989	0.00170602	20.485
rs11150408	genus.Dorea.id.1997	16	81803497	G	T	0.0488254	0.0109063	TRUE	7.57734e-06	inferred	genus.Dorea.id.1997	0.4453	17215	0.00116284	20.0393
rs12216169	genus.Dorea.id.1997	6	116078810	A	T	0.0881722	0.0193683	TRUE	5.30386e-06	inferred	genus.Dorea.id.1997	0.0835	16086	0.00128669	20.7217
rs12537781	genus.Dorea.id.1997	7	154978183	C	T	-0.055544	0.0125223	TRUE	9.18127e-06	inferred	genus.Dorea.id.1997	0.2296	17608	0.00111612	19.6724
rs12634859	genus.Dorea.id.1997	3	140220960	C	T	0.0594702	0.0134358	TRUE	9.58815e-06	inferred	genus.Dorea.id.1997	0.161	17499	0.00111834	19.5895
rs13279148	genus.Dorea.id.1997	8	127905865	A	G	0.0715309	0.0150878	TRUE	2.12676e-06	inferred	genus.Dorea.id.1997	0.166	17605	0.00127511	22.4744
rs1899291	genus.Dorea.id.1997	4	60992340	T	C	0.0697217	0.0150285	TRUE	3.49572e-06	inferred	genus.Dorea.id.1997	0.1282	17609	0.00122079	21.5208
rs3005511	genus.Dorea.id.1997	6	74605806	G	A	0.0516127	0.0112852	TRUE	4.79709e-06	inferred	genus.Dorea.id.1997	0.336	17610	0.00118636	20.9143
rs3752849	genus.Dorea.id.1997	11	8729057	A	G	0.163846	0.036608	TRUE	7.61664e-06	inferred	genus.Dorea.id.1997	0.0328	5322	0.00374984	20.0242
rs4793307	genus.Dorea.id.1997	17	70733523	T	C	0.0574165	0.0122472	TRUE	2.75688e-06	inferred	genus.Dorea.id.1997	0.2455	17600	0.00124723	21.9762
rs62503162	genus.Dorea.id.1997	8	15768657	G	A	-0.0974091	0.0194379	TRUE	5.40656e-07	inferred	genus.Dorea.id.1997	0.08748	16210	0.00154684	25.11
rs62583469	genus.Dorea.id.1997	9	106815466	A	T	-0.0634136	0.0142227	TRUE	8.2489e-06	inferred	genus.Dorea.id.1997	0.1988	16819	0.00118056	19.8769
rs66490379	genus.Dorea.id.1997	18	54821901	C	T	0.0546722	0.0123221	TRUE	9.12562e-06	inferred	genus.Dorea.id.1997	0.2545	17605	0.00111697	19.684
rs73729431	genus.Dorea.id.1997	6	25078050	T	C	-0.13745	0.0299983	TRUE	4.60699e-06	inferred	genus.Dorea.id.1997	0.06064	9596	0.00218302	20.9897
rs78772518	genus.Dorea.id.1997	8	13165357	C	A	0.13826	0.0283609	TRUE	1.08805e-06	inferred	genus.Dorea.id.1997	0.05666	10858	0.00218399	23.7613
rs112205261	genus.Eggerthella.id.819	1	9136139	C	T	-0.188618	0.0403613	TRUE	2.96492e-06	inferred	genus.Eggerthella.id.819	0.05765	5036	0.00431788	21.8305
rs13070736	genus.Eggerthella.id.819	3	20807454	C	A	-0.121331	0.0272024	TRUE	8.1841e-06	inferred	genus.Eggerthella.id.819	0.1571	5147	0.00385035	19.8866
rs1377678	genus.Eggerthella.id.819	15	48247471	T	C	0.0904554	0.0203756	TRUE	9.02107e-06	inferred	genus.Eggerthella.id.819	0.4056	5147	0.00381447	19.7006
rs1784405	genus.Eggerthella.id.819	11	102470454	G	T	0.0908248	0.0198175	TRUE	4.5823e-06	inferred	genus.Eggerthella.id.819	0.4414	5147	0.00406432	20.9962
rs2223081	genus.Eggerthella.id.819	21	29778032	A	G	0.102572	0.0221108	TRUE	3.50112e-06	inferred	genus.Eggerthella.id.819	0.2922	5147	0.00416372	21.5119
rs2240838	genus.Eggerthella.id.819	7	38335954	G	A	0.0980582	0.0197653	TRUE	7.00831e-07	inferred	genus.Eggerthella.id.819	0.502	5147	0.00475922	24.6033
rs2877457	genus.Eggerthella.id.819	4	70483957	A	G	-0.093486	0.0210208	TRUE	8.69476e-06	inferred	genus.Eggerthella.id.819	0.8678	5083	0.00387606	19.7709
rs3851328	genus.Eggerthella.id.819	2	45453805	G	T	-0.107774	0.0236527	TRUE	5.2004e-06	inferred	genus.Eggerthella.id.819	0.2664	5147	0.0040176	20.754
rs4985746	genus.Eggerthella.id.819	17	17098213	A	G	0.110522	0.0247653	TRUE	8.08973e-06	inferred	genus.Eggerthella.id.819	0.1789	4906	0.00404322	19.9084
rs6430926	genus.Eggerthella.id.819	2	141337454	T	C	0.0879736	0.0197127	TRUE	8.09034e-06	inferred	genus.Eggerthella.id.819	0.5139	5147	0.0038546	19.9087
rs67490567	genus.Eggerthella.id.819	15	65691324	C	T	0.108495	0.0245457	TRUE	9.86512e-06	inferred	genus.Eggerthella.id.819	0.1978	5083	0.00382895	19.5297
rs76663501	genus.Eggerthella.id.819	20	55647869	T	C	0.175349	0.0378576	TRUE	3.62481e-06	inferred	genus.Eggerthella.id.819	0.08151	4814	0.00443674	21.4448
rs9434617	genus.Eggerthella.id.819	1	8200328	T	C	-0.0916006	0.0207078	TRUE	9.71266e-06	inferred	genus.Eggerthella.id.819	0.3648	5147	0.00378726	19.5595
rs11027642	genus.Eisenbergiella.id.11304	11	24001840	T	C	0.129006	0.0284844	TRUE	5.92662e-06	inferred	genus.Eisenbergiella.id.11304	0.1243	5583	0.00366052	20.5044
rs11651545	genus.Eisenbergiella.id.11304	17	53379732	C	T	0.106901	0.0237647	TRUE	6.8503e-06	inferred	genus.Eisenbergiella.id.11304	0.1879	5528	0.00364703	20.2273
rs11938607	genus.Eisenbergiella.id.11304	4	189060431	C	T	0.0978125	0.0216636	TRUE	6.32955e-06	inferred	genus.Eisenbergiella.id.11304	0.2634	5583	0.00363813	20.3786
rs12257723	genus.Eisenbergiella.id.11304	10	109417101	C	A	-0.0952742	0.0211569	TRUE	6.69309e-06	inferred	genus.Eisenbergiella.id.11304	0.339	5582	0.00361978	20.2717
rs12278566	genus.Eisenbergiella.id.11304	11	124764527	A	T	-0.121065	0.0251658	TRUE	1.50415e-06	inferred	genus.Eisenbergiella.id.11304	0.175	5582	0.00412883	23.1344
rs12710729	genus.Eisenbergiella.id.11304	2	19973210	A	C	0.0893384	0.0199069	TRUE	7.19611e-06	inferred	genus.Eisenbergiella.id.11304	0.3708	5583	0.00359448	20.1332
rs1508033	genus.Eisenbergiella.id.11304	15	53375201	C	A	0.091546	0.0195787	TRUE	2.92803e-06	inferred	genus.Eisenbergiella.id.11304	0.3499	5580	0.00390284	21.8553
rs1553971	genus.Eisenbergiella.id.11304	3	111419486	G	T	0.120965	0.0263054	TRUE	4.25619e-06	inferred	genus.Eisenbergiella.id.11304	0.161	5583	0.00377325	21.1383
rs2683098	genus.Eisenbergiella.id.11304	15	36178565	T	C	0.107319	0.022515	TRUE	1.8741e-06	inferred	genus.Eisenbergiella.id.11304	0.2237	5582	0.00405372	22.7118
rs3812426	genus.Eisenbergiella.id.11304	8	50822676	A	G	0.106447	0.0224159	TRUE	2.04686e-06	inferred	genus.Eisenbergiella.id.11304	0.2078	5583	0.0040229	22.5425
rs4462860	genus.Eisenbergiella.id.11304	21	21610254	A	G	0.0939071	0.0201104	TRUE	3.01828e-06	inferred	genus.Eisenbergiella.id.11304	0.3439	5460	0.00397769	21.7969
rs4523231	genus.Eisenbergiella.id.11304	8	55365190	C	T	0.114023	0.0250872	TRUE	5.49154e-06	inferred	genus.Eisenbergiella.id.11304	0.1382	5583	0.00368647	20.6503
rs10098492	genus.Enterorhabdus.id.820	8	113109756	C	T	0.132323	0.0293688	TRUE	6.61974e-06	inferred	genus.Enterorhabdus.id.820	0.09046	7361	0.00275021	20.2946
rs10242782	genus.Enterorhabdus.id.820	7	24979715	A	C	-0.0761422	0.0166951	TRUE	5.09715e-06	inferred	genus.Enterorhabdus.id.820	0.4125	7524	0.00275692	20.7949
rs11098863	genus.Enterorhabdus.id.820	4	127336602	A	T	-0.0966008	0.0162677	TRUE	2.88172e-09	inferred	genus.Enterorhabdus.id.820	0.4821	7524	0.00466477	35.2528
rs114731706	genus.Enterorhabdus.id.820	2	19611953	G	T	0.182308	0.0382298	TRUE	1.85378e-06	inferred	genus.Enterorhabdus.id.820	0.0835	5956	0.00380363	22.7333
rs2051957	genus.Enterorhabdus.id.820	7	89709883	T	C	0.0843291	0.0189864	TRUE	8.93133e-06	inferred	genus.Enterorhabdus.id.820	0.2346	7524	0.00261507	19.7221
rs3017103	genus.Enterorhabdus.id.820	11	62174193	G	A	0.0980897	0.0208995	TRUE	2.68689e-06	inferred	genus.Enterorhabdus.id.820	0.1899	7524	0.00291916	22.0222
rs424715	genus.Enterorhabdus.id.820	19	35863028	C	T	0.0818743	0.0174855	TRUE	2.8351e-06	inferred	genus.Enterorhabdus.id.820	0.5537	7524	0.00290555	21.9192
rs73331712	genus.Enterorhabdus.id.820	12	69515102	C	T	0.26199	0.055123	TRUE	2.00604e-06	inferred	genus.Enterorhabdus.id.820	0.04274	3109	0.00721335	22.5747
rs77655283	genus.Enterorhabdus.id.820	2	236439879	A	G	0.132988	0.0298306	TRUE	8.26885e-06	inferred	genus.Enterorhabdus.id.820	0.06859	7494	0.00264506	19.8694
rs7923280	genus.Enterorhabdus.id.820	10	20280612	T	A	0.0860019	0.0169148	TRUE	3.68776e-07	inferred	genus.Enterorhabdus.id.820	0.3946	7524	0.00342407	25.8443
rs9470637	genus.Enterorhabdus.id.820	6	37567189	T	A	-0.0755513	0.0166263	TRUE	5.51745e-06	inferred	genus.Enterorhabdus.id.820	0.4026	7524	0.00273687	20.6432
rs1106058	genus.Erysipelatoclostridium.id.11381	4	9861524	G	A	0.0770877	0.0173458	TRUE	8.82307e-06	inferred	genus.Erysipelatoclostridium.id.11381	0.2167	9783	0.00201481	19.7466
rs1434153	genus.Erysipelatoclostridium.id.11381	2	34595533	A	G	-0.0684526	0.0152443	TRUE	7.10995e-06	inferred	genus.Erysipelatoclostridium.id.11381	0.3211	9662	0.00208253	20.1593
rs16936671	genus.Erysipelatoclostridium.id.11381	10	36394609	T	C	-0.0968026	0.0217883	TRUE	8.87651e-06	inferred	genus.Erysipelatoclostridium.id.11381	0.1362	9488	0.00207611	19.735
rs17804233	genus.Erysipelatoclostridium.id.11381	5	77815056	C	T	-0.0662914	0.0144203	TRUE	4.28447e-06	inferred	genus.Erysipelatoclostridium.id.11381	0.4821	9783	0.00215554	21.1289
rs2711883	genus.Erysipelatoclostridium.id.11381	7	103137344	C	T	-0.0781238	0.0176415	TRUE	9.49292e-06	inferred	genus.Erysipelatoclostridium.id.11381	0.1978	9782	0.00200078	19.6068
rs2901723	genus.Erysipelatoclostridium.id.11381	11	36871523	A	C	0.0641339	0.0144295	TRUE	8.80355e-06	inferred	genus.Erysipelatoclostridium.id.11381	0.503	9662	0.00204043	19.7508
rs340991	genus.Erysipelatoclostridium.id.11381	5	34892042	G	A	-0.0740482	0.0158891	TRUE	3.15745e-06	inferred	genus.Erysipelatoclostridium.id.11381	0.2982	9781	0.00221555	21.714
rs34528142	genus.Erysipelatoclostridium.id.11381	17	71411325	G	C	-0.0875551	0.0195556	TRUE	7.56172e-06	inferred	genus.Erysipelatoclostridium.id.11381	0.171	9604	0.00208287	20.0414
rs45480394	genus.Erysipelatoclostridium.id.11381	19	55857777	G	T	-0.0687134	0.0151835	TRUE	6.02462e-06	inferred	genus.Erysipelatoclostridium.id.11381	0.3618	9604	0.00212794	20.4761
rs4697572	genus.Erysipelatoclostridium.id.11381	4	25446787	G	A	-0.0810636	0.0163308	TRUE	6.91117e-07	inferred	genus.Erysipelatoclostridium.id.11381	0.2455	9779	0.00251333	24.6347
rs58236560	genus.Erysipelatoclostridium.id.11381	11	121876913	T	G	-0.111157	0.0234426	TRUE	2.11966e-06	inferred	genus.Erysipelatoclostridium.id.11381	0.1372	9368	0.00239428	22.4786
rs61806970	genus.Erysipelatoclostridium.id.11381	1	167818597	T	C	0.142548	0.0320688	TRUE	8.78649e-06	inferred	genus.Erysipelatoclostridium.id.11381	0.06461	8644	0.00228061	19.754
rs622418	genus.Erysipelatoclostridium.id.11381	9	90586043	G	A	-0.0668051	0.0143224	TRUE	3.09574e-06	inferred	genus.Erysipelatoclostridium.id.11381	0.5109	9783	0.00221895	21.7518
rs6474512	genus.Erysipelatoclostridium.id.11381	8	38780606	C	A	0.067015	0.0143201	TRUE	2.87195e-06	inferred	genus.Erysipelatoclostridium.id.11381	0.4513	9783	0.0022336	21.8958
rs710230	genus.Erysipelatoclostridium.id.11381	1	42333631	C	T	0.143381	0.0281514	TRUE	3.52029e-07	inferred	genus.Erysipelatoclostridium.id.11381	0.08648	9016	0.00286895	25.9352
rs7221249	genus.Erysipelatoclostridium.id.11381	17	10177708	G	A	0.0839861	0.0142741	TRUE	4.00975e-09	inferred	genus.Erysipelatoclostridium.id.11381	0.5467	9781	0.00352693	34.6119
rs9590927	genus.Erysipelatoclostridium.id.11381	13	46372065	A	G	-0.0646003	0.0143479	TRUE	6.71882e-06	inferred	genus.Erysipelatoclostridium.id.11381	0.494	9782	0.00206806	20.2675
rs10164067	genus.ErysipelotrichaceaeUCG003.id.11384	18	46614602	G	T	-0.10326	0.0212405	TRUE	1.16515e-06	inferred	genus.ErysipelotrichaceaeUCG003.id.11384	0.07455	14427	0.00163549	23.6306
rs11666127	genus.ErysipelotrichaceaeUCG003.id.11384	19	57828980	G	A	-0.0719187	0.0161371	TRUE	8.32145e-06	inferred	genus.ErysipelotrichaceaeUCG003.id.11384	0.171	13813	0.0014359	19.8597
rs11877693	genus.ErysipelotrichaceaeUCG003.id.11384	18	43077293	G	C	-0.0948369	0.0189222	TRUE	5.38842e-07	inferred	genus.ErysipelotrichaceaeUCG003.id.11384	0.1064	14895	0.0016836	25.1162
rs11994308	genus.ErysipelotrichaceaeUCG003.id.11384	8	91660344	T	C	0.115417	0.0242503	TRUE	1.94139e-06	inferred	genus.ErysipelotrichaceaeUCG003.id.11384	0.06958	13558	0.00166797	22.6488
rs12251396	genus.ErysipelotrichaceaeUCG003.id.11384	10	873148	G	A	-0.0705399	0.0158766	TRUE	8.87073e-06	inferred	genus.ErysipelotrichaceaeUCG003.id.11384	0.1938	14211	0.00138716	19.7376
rs17798136	genus.ErysipelotrichaceaeUCG003.id.11384	7	33684926	A	G	0.158818	0.0347674	TRUE	4.92405e-06	inferred	genus.ErysipelotrichaceaeUCG003.id.11384	0.06163	7421	0.00280395	20.861
rs214586	genus.ErysipelotrichaceaeUCG003.id.11384	6	18213637	C	T	-0.106455	0.024038	TRUE	9.48512e-06	inferred	genus.ErysipelotrichaceaeUCG003.id.11384	0.06759	13505	0.00145013	19.6095
rs28568391	genus.ErysipelotrichaceaeUCG003.id.11384	10	125628540	G	A	-0.0583911	0.0118741	TRUE	8.76402e-07	inferred	genus.ErysipelotrichaceaeUCG003.id.11384	0.4493	14544	0.00165993	24.1788
rs4758231	genus.ErysipelotrichaceaeUCG003.id.11384	11	7765096	T	G	-0.0551754	0.0122047	TRUE	6.15934e-06	inferred	genus.ErysipelotrichaceaeUCG003.id.11384	0.3499	14890	0.00137072	20.4353
rs59068084	genus.ErysipelotrichaceaeUCG003.id.11384	4	113256737	G	T	0.0564772	0.0120224	TRUE	2.63142e-06	inferred	genus.ErysipelotrichaceaeUCG003.id.11384	0.4215	14544	0.00151504	22.0651
rs62403464	genus.ErysipelotrichaceaeUCG003.id.11384	6	24220160	C	T	-0.0731743	0.0156516	TRUE	2.93658e-06	inferred	genus.ErysipelotrichaceaeUCG003.id.11384	0.164	14899	0.0014649	21.8546
rs6875357	genus.ErysipelotrichaceaeUCG003.id.11384	5	32345671	T	C	0.165673	0.0353831	TRUE	2.8371e-06	inferred	genus.ErysipelotrichaceaeUCG003.id.11384	0.04672	7034	0.00310713	21.9175
rs75949021	genus.ErysipelotrichaceaeUCG003.id.11384	2	175403951	C	T	-0.169667	0.0374238	TRUE	5.79681e-06	inferred	genus.ErysipelotrichaceaeUCG003.id.11384	0.04573	6721	0.00304887	20.548
rs76502207	genus.ErysipelotrichaceaeUCG003.id.11384	15	86522244	C	T	0.144844	0.0289929	TRUE	5.85823e-07	inferred	genus.ErysipelotrichaceaeUCG003.id.11384	0.09046	10740	0.00231848	24.9537
rs76544074	genus.ErysipelotrichaceaeUCG003.id.11384	5	122804102	C	G	-0.121247	0.0270951	TRUE	7.64576e-06	inferred	genus.ErysipelotrichaceaeUCG003.id.11384	0.05765	11541	0.00173207	20.021
rs79396538	genus.ErysipelotrichaceaeUCG003.id.11384	14	47935928	G	C	0.0848148	0.0191146	TRUE	9.11525e-06	inferred	genus.ErysipelotrichaceaeUCG003.id.11384	0.1034	13750	0.00142984	19.6855
rs8053479	genus.ErysipelotrichaceaeUCG003.id.11384	16	4076830	G	A	-0.0838212	0.0186509	TRUE	6.98275e-06	inferred	genus.ErysipelotrichaceaeUCG003.id.11384	0.1412	13813	0.00146011	20.195
rs112767262	genus.Escherichia.Shigella.id.3504	16	3750623	C	T	0.0732963	0.0163589	TRUE	7.44586e-06	inferred	genus.Escherichia.Shigella.id.3504	0.1958	11771	0.00170257	20.0717
rs113127095	genus.Escherichia.Shigella.id.3504	13	23253392	G	A	0.151009	0.0323434	TRUE	3.02765e-06	inferred	genus.Escherichia.Shigella.id.3504	0.05169	8433	0.00257829	21.7938
rs113513883	genus.Escherichia.Shigella.id.3504	7	140678199	G	A	0.172283	0.038041	TRUE	5.92966e-06	inferred	genus.Escherichia.Shigella.id.3504	0.05765	6280	0.00325541	20.5042
rs1154904	genus.Escherichia.Shigella.id.3504	11	134774845	G	A	-0.0613376	0.0130644	TRUE	2.66593e-06	inferred	genus.Escherichia.Shigella.id.3504	0.4642	12002	0.00183325	22.0395
rs11706043	genus.Escherichia.Shigella.id.3504	3	3173016	A	T	0.075657	0.0164155	TRUE	4.04863e-06	inferred	genus.Escherichia.Shigella.id.3504	0.1571	12001	0.00176687	21.2381
rs117092367	genus.Escherichia.Shigella.id.3504	10	69394914	T	A	0.117362	0.0264533	TRUE	9.14044e-06	inferred	genus.Escherichia.Shigella.id.3504	0.08847	10304	0.0019066	19.6793
rs2267739	genus.Escherichia.Shigella.id.3504	7	31136897	C	G	0.115505	0.0237628	TRUE	1.16929e-06	inferred	genus.Escherichia.Shigella.id.3504	0.08549	11853	0.00198938	23.6231
rs2798105	genus.Escherichia.Shigella.id.3504	1	48961903	G	A	-0.100851	0.0222045	TRUE	5.57476e-06	inferred	genus.Escherichia.Shigella.id.3504	0.1183	11296	0.00182289	20.6253
rs35555519	genus.Escherichia.Shigella.id.3504	16	77711641	G	C	0.101976	0.0222883	TRUE	4.7551e-06	inferred	genus.Escherichia.Shigella.id.3504	0.1143	12002	0.00174113	20.93
rs4731451	genus.Escherichia.Shigella.id.3504	7	128054100	A	G	-0.0609885	0.0135157	TRUE	6.40922e-06	inferred	genus.Escherichia.Shigella.id.3504	0.3718	12001	0.00169381	20.3585
rs57024273	genus.Escherichia.Shigella.id.3504	2	236515155	C	T	0.0626172	0.0139919	TRUE	7.63184e-06	inferred	genus.Escherichia.Shigella.id.3504	0.3181	11853	0.00168684	20.0246
rs592299	genus.Escherichia.Shigella.id.3504	9	136179347	C	T	-0.0592004	0.0129486	TRUE	4.83227e-06	inferred	genus.Escherichia.Shigella.id.3504	0.4682	11995	0.00173958	20.8992
rs73208162	genus.Escherichia.Shigella.id.3504	21	39324484	G	A	-0.119296	0.024839	TRUE	1.56496e-06	inferred	genus.Escherichia.Shigella.id.3504	0.05865	11073	0.0020788	23.0623
rs7502686	genus.Escherichia.Shigella.id.3504	17	14173290	C	G	-0.136384	0.0302576	TRUE	6.56224e-06	inferred	genus.Escherichia.Shigella.id.3504	0.06262	9990	0.00202958	20.3127
rs76141197	genus.Escherichia.Shigella.id.3504	11	8056375	T	C	0.132159	0.0292377	TRUE	6.17925e-06	inferred	genus.Escherichia.Shigella.id.3504	0.05964	9649	0.00211304	20.4276
rs78143293	genus.Escherichia.Shigella.id.3504	18	57672335	G	A	-0.0798582	0.0180404	TRUE	9.57142e-06	inferred	genus.Escherichia.Shigella.id.3504	0.1441	11996	0.00163081	19.5918
rs10927394	genus.Faecalibacterium.id.2057	1	245267339	T	G	-0.232262	0.0512364	TRUE	5.81123e-06	inferred	genus.Faecalibacterium.id.2057	0.02684	3495	0.00584529	20.5376
rs114946999	genus.Faecalibacterium.id.2057	2	37125235	T	C	-0.0861565	0.01896	TRUE	5.51681e-06	inferred	genus.Faecalibacterium.id.2057	0.09841	15673	0.00131575	20.6463
rs11776390	genus.Faecalibacterium.id.2057	8	38593645	C	T	-0.078354	0.017183	TRUE	5.11638e-06	inferred	genus.Faecalibacterium.id.2057	0.08946	16718	0.00124222	20.7907
rs12320842	genus.Faecalibacterium.id.2057	12	83502773	G	C	0.094833	0.0163962	TRUE	7.30191e-09	inferred	genus.Faecalibacterium.id.2057	0.1322	17638	0.00189304	33.4489
rs1271565	genus.Faecalibacterium.id.2057	14	64044097	T	C	-0.0576251	0.0119649	TRUE	1.4634e-06	inferred	genus.Faecalibacterium.id.2057	0.2724	17638	0.00131336	23.1929
rs149783253	genus.Faecalibacterium.id.2057	8	39903713	G	C	0.160676	0.0351829	TRUE	4.95056e-06	inferred	genus.Faecalibacterium.id.2057	0.0507	7078	0.00293798	20.8504
rs28376661	genus.Faecalibacterium.id.2057	15	47404021	G	C	0.0504817	0.0109368	TRUE	3.91642e-06	inferred	genus.Faecalibacterium.id.2057	0.3738	18087	0.00117655	21.303
rs61875484	genus.Faecalibacterium.id.2057	10	128614990	G	C	0.0817953	0.018369	TRUE	8.47216e-06	inferred	genus.Faecalibacterium.id.2057	0.09046	16718	0.00118464	19.8259
rs6910935	genus.Faecalibacterium.id.2057	6	131587157	G	A	0.134864	0.0277032	TRUE	1.12633e-06	inferred	genus.Faecalibacterium.id.2057	0.05368	12640	0.00187142	23.6954
rs75499067	genus.Faecalibacterium.id.2057	16	6099863	T	C	0.227585	0.0465522	TRUE	1.0145e-06	inferred	genus.Faecalibacterium.id.2057	0.06362	4526	0.00525295	23.8899
rs79656633	genus.Faecalibacterium.id.2057	1	111036827	C	T	0.145631	0.0323019	TRUE	6.53094e-06	inferred	genus.Faecalibacterium.id.2057	0.1054	9080	0.00223354	20.3215
rs9536330	genus.Faecalibacterium.id.2057	13	53567017	C	T	-0.048317	0.010797	TRUE	7.63989e-06	inferred	genus.Faecalibacterium.id.2057	0.4085	18082	0.00110628	20.0237
rs11126423	genus.FamilyXIIIAD3011group.id.11293	2	74195551	T	C	0.0904399	0.0196301	TRUE	4.08134e-06	inferred	genus.FamilyXIIIAD3011group.id.11293	0.1133	13735	0.00154303	21.2232
rs12314465	genus.FamilyXIIIAD3011group.id.11293	12	18141658	G	A	-0.0919724	0.0197199	TRUE	3.10212e-06	inferred	genus.FamilyXIIIAD3011group.id.11293	0.08648	13568	0.00160064	21.7491
rs12911842	genus.FamilyXIIIAD3011group.id.11293	15	40047706	T	A	-0.0811976	0.0183335	TRUE	9.47101e-06	inferred	genus.FamilyXIIIAD3011group.id.11293	0.1243	14125	0.00138676	19.6125
rs13131489	genus.FamilyXIIIAD3011group.id.11293	4	180594002	G	A	0.0602119	0.0134765	TRUE	7.89872e-06	inferred	genus.FamilyXIIIAD3011group.id.11293	0.332	13667	0.00145848	19.9593
rs149302	genus.FamilyXIIIAD3011group.id.11293	5	14159925	C	T	-0.0645635	0.0143225	TRUE	6.54905e-06	inferred	genus.FamilyXIIIAD3011group.id.11293	0.2127	14192	0.00142979	20.3178
rs16840310	genus.FamilyXIIIAD3011group.id.11293	1	240694163	G	A	-0.0608052	0.0122149	TRUE	6.42605e-07	inferred	genus.FamilyXIIIAD3011group.id.11293	0.3718	14201	0.00174191	24.7765
rs16940167	genus.FamilyXIIIAD3011group.id.11293	15	58683697	T	C	0.0732552	0.0159898	TRUE	4.61942e-06	inferred	genus.FamilyXIIIAD3011group.id.11293	0.169	14201	0.00147581	20.986
rs17156849	genus.FamilyXIIIAD3011group.id.11293	7	28603985	A	G	-0.112891	0.0245292	TRUE	4.17849e-06	inferred	genus.FamilyXIIIAD3011group.id.11293	0.06262	13352	0.00158385	21.178
rs62029761	genus.FamilyXIIIAD3011group.id.11293	16	16006242	G	A	0.128753	0.0276002	TRUE	3.08725e-06	inferred	genus.FamilyXIIIAD3011group.id.11293	0.06759	9655	0.00224885	21.757
rs62200412	genus.FamilyXIIIAD3011group.id.11293	20	4618639	T	C	-0.0800851	0.0163834	TRUE	1.01774e-06	inferred	genus.FamilyXIIIAD3011group.id.11293	0.171	13661	0.00174603	23.8908
rs72730932	genus.FamilyXIIIAD3011group.id.11293	1	192019835	A	C	-0.0899559	0.0177107	TRUE	3.79036e-07	inferred	genus.FamilyXIIIAD3011group.id.11293	0.164	13102	0.00196516	25.7943
rs7449021	genus.FamilyXIIIAD3011group.id.11293	5	128111864	G	A	0.0602153	0.0134271	TRUE	7.30522e-06	inferred	genus.FamilyXIIIAD3011group.id.11293	0.3181	14201	0.00141421	20.1088
rs9837139	genus.FamilyXIIIAD3011group.id.11293	3	29811865	G	A	0.10752	0.0240482	TRUE	7.78423e-06	inferred	genus.FamilyXIIIAD3011group.id.11293	0.08151	13527	0.00147562	19.9872
rs9852893	genus.FamilyXIIIAD3011group.id.11293	3	3556826	G	C	0.0657834	0.0129056	TRUE	3.4459e-07	inferred	genus.FamilyXIIIAD3011group.id.11293	0.2565	14184	0.00182844	25.9785
rs111936637	genus.FamilyXIIIUCG001.id.11294	7	106473972	A	G	-0.133126	0.0301118	TRUE	9.82114e-06	inferred	genus.FamilyXIIIUCG001.id.11294	0.05467	8517	0.00228967	19.5413
rs112362903	genus.FamilyXIIIUCG001.id.11294	17	33761027	G	A	-0.149047	0.0333271	TRUE	7.74037e-06	inferred	genus.FamilyXIIIUCG001.id.11294	0.04274	8579	0.00232596	19.9963
rs116979587	genus.FamilyXIIIUCG001.id.11294	15	25151194	A	T	-0.121679	0.0260821	TRUE	3.08267e-06	inferred	genus.FamilyXIIIUCG001.id.11294	0.07058	11989	0.00181207	21.7608
rs12049454	genus.FamilyXIIIUCG001.id.11294	1	85228325	C	T	-0.0647298	0.0134065	TRUE	1.37756e-06	inferred	genus.FamilyXIIIUCG001.id.11294	0.3012	12748	0.00182532	23.3081
rs1426266	genus.FamilyXIIIUCG001.id.11294	3	188224096	C	T	-0.0665521	0.0137151	TRUE	1.21927e-06	inferred	genus.FamilyXIIIUCG001.id.11294	0.2962	12751	0.00184324	23.5429
rs2276529	genus.FamilyXIIIUCG001.id.11294	21	45153079	G	C	-0.0759406	0.0165099	TRUE	4.23112e-06	inferred	genus.FamilyXIIIUCG001.id.11294	0.1859	12748	0.0016569	21.1539
rs3842897	genus.FamilyXIIIUCG001.id.11294	1	183503664	A	G	-0.112639	0.0242751	TRUE	3.48209e-06	inferred	genus.FamilyXIIIUCG001.id.11294	0.06461	12407	0.00173236	21.5272
rs39790	genus.FamilyXIIIUCG001.id.11294	16	60869918	A	T	-0.0847401	0.0186421	TRUE	5.47704e-06	inferred	genus.FamilyXIIIUCG001.id.11294	0.1302	12264	0.001682	20.6594
rs62414802	genus.FamilyXIIIUCG001.id.11294	6	76598635	T	C	-0.0611904	0.013457	TRUE	5.43875e-06	inferred	genus.FamilyXIIIUCG001.id.11294	0.2982	12750	0.00161904	20.673
rs7119679	genus.FamilyXIIIUCG001.id.11294	11	94681786	A	G	-0.0809085	0.0174782	TRUE	3.67247e-06	inferred	genus.FamilyXIIIUCG001.id.11294	0.1501	12445	0.00171891	21.4252
rs7549877	genus.FamilyXIIIUCG001.id.11294	1	41255231	T	C	0.103075	0.0229034	TRUE	6.78253e-06	inferred	genus.FamilyXIIIUCG001.id.11294	0.08946	12445	0.00162481	20.2504
rs76463770	genus.FamilyXIIIUCG001.id.11294	3	45479090	G	A	0.19313	0.0419866	TRUE	4.22908e-06	inferred	genus.FamilyXIIIUCG001.id.11294	0.05169	5651	0.00373017	21.1506
rs8076666	genus.FamilyXIIIUCG001.id.11294	17	78223817	G	A	0.088655	0.0198094	TRUE	7.6269e-06	inferred	genus.FamilyXIIIUCG001.id.11294	0.1362	12265	0.00163037	20.0259
rs114873521	genus.Flavonifractor.id.2059	5	168218403	T	C	-0.130067	0.0294087	TRUE	9.74624e-06	inferred	genus.Flavonifractor.id.2059	0.07654	9156	0.00213181	19.5563
rs115199579	genus.Flavonifractor.id.2059	1	162881448	G	A	-0.0974383	0.0219371	TRUE	8.92457e-06	inferred	genus.Flavonifractor.id.2059	0.1243	10805	0.00182257	19.7252
rs11642826	genus.Flavonifractor.id.2059	16	6696929	C	G	0.14686	0.0325191	TRUE	6.298e-06	inferred	genus.Flavonifractor.id.2059	0.06362	8151	0.00249595	20.3904
rs11811696	genus.Flavonifractor.id.2059	1	237351354	C	T	-0.116063	0.0241012	TRUE	1.46724e-06	inferred	genus.Flavonifractor.id.2059	0.1103	10221	0.00226377	23.1859
rs12030302	genus.Flavonifractor.id.2059	1	77887835	G	A	-0.0692276	0.0137467	TRUE	4.755e-07	inferred	genus.Flavonifractor.id.2059	0.4911	10805	0.00234163	25.356
rs12038887	genus.Flavonifractor.id.2059	1	102287083	G	C	0.0942719	0.0211646	TRUE	8.4197e-06	inferred	genus.Flavonifractor.id.2059	0.1093	10583	0.00187121	19.8364
rs34066017	genus.Flavonifractor.id.2059	11	44849689	G	A	0.0764294	0.0159789	TRUE	1.7258e-06	inferred	genus.Flavonifractor.id.2059	0.2455	10705	0.00213261	22.8741
rs6761463	genus.Flavonifractor.id.2059	2	50201547	C	G	-0.083392	0.0184596	TRUE	6.25638e-06	inferred	genus.Flavonifractor.id.2059	0.165	10805	0.00188521	20.4043
rs798674	genus.Flavonifractor.id.2059	16	96987	C	G	0.0637125	0.0141608	TRUE	6.82053e-06	inferred	genus.Flavonifractor.id.2059	0.4155	10583	0.00190913	20.2391
rs806808	genus.Flavonifractor.id.2059	10	32381186	C	T	0.0667272	0.0136557	TRUE	1.02706e-06	inferred	genus.Flavonifractor.id.2059	0.4761	10801	0.00220573	23.8723
rs10812048	genus.Fusicatenibacter.id.11305	9	2454247	A	G	-0.0723832	0.0162123	TRUE	8.0174e-06	inferred	genus.Fusicatenibacter.id.11305	0.1421	16622	0.0011978	19.9313
rs12042099	genus.Fusicatenibacter.id.11305	1	102612712	C	T	-0.070954	0.0159972	TRUE	9.18949e-06	inferred	genus.Fusicatenibacter.id.11305	0.1093	17384	0.00113039	19.6706
rs1435397	genus.Fusicatenibacter.id.11305	15	88454826	A	G	-0.0592573	0.0133396	TRUE	8.90347e-06	inferred	genus.Fusicatenibacter.id.11305	0.1879	17384	0.00113386	19.7311
rs167879	genus.Fusicatenibacter.id.11305	20	55937366	T	C	-0.0659543	0.0148763	TRUE	9.27033e-06	inferred	genus.Fusicatenibacter.id.11305	0.167	16542	0.00118685	19.6538
rs16866708	genus.Fusicatenibacter.id.11305	2	226631165	A	G	-0.0703526	0.0155832	TRUE	6.34228e-06	inferred	genus.Fusicatenibacter.id.11305	0.1451	16626	0.00122441	20.3796
rs1864685	genus.Fusicatenibacter.id.11305	17	70721782	C	A	-0.0494799	0.0108105	TRUE	4.7163e-06	inferred	genus.Fusicatenibacter.id.11305	0.4652	17374	0.00120433	20.9468
rs2025938	genus.Fusicatenibacter.id.11305	10	112177119	A	G	-0.0967298	0.0205426	TRUE	2.49239e-06	inferred	genus.Fusicatenibacter.id.11305	0.07654	15626	0.00141693	22.1695
rs2039204	genus.Fusicatenibacter.id.11305	9	130371107	A	T	-0.0497414	0.0107941	TRUE	4.06187e-06	inferred	genus.Fusicatenibacter.id.11305	0.4314	17383	0.00122013	21.233
rs206581	genus.Fusicatenibacter.id.11305	18	10370596	G	A	-0.0568339	0.0127894	TRUE	8.8373e-06	inferred	genus.Fusicatenibacter.id.11305	0.2087	17384	0.00113467	19.7453
rs2132128	genus.Fusicatenibacter.id.11305	8	15360718	A	G	-0.0771914	0.0160344	TRUE	1.47867e-06	inferred	genus.Fusicatenibacter.id.11305	0.165	17370	0.00133245	23.1729
rs227237	genus.Fusicatenibacter.id.11305	6	168417645	G	A	0.067944	0.0152684	TRUE	8.58812e-06	inferred	genus.Fusicatenibacter.id.11305	0.164	17365	0.00113906	19.8
rs3303	genus.Fusicatenibacter.id.11305	10	120447429	C	T	-0.0953657	0.020407	TRUE	2.9656e-06	inferred	genus.Fusicatenibacter.id.11305	0.07654	16877	0.00129232	21.8361
rs4378146	genus.Fusicatenibacter.id.11305	1	24927625	C	A	-0.0616691	0.0125259	TRUE	8.50839e-07	inferred	genus.Fusicatenibacter.id.11305	0.2416	17384	0.0013924	24.2364
rs4671621	genus.Fusicatenibacter.id.11305	2	65088945	T	C	-0.0863969	0.0192592	TRUE	7.2571e-06	inferred	genus.Fusicatenibacter.id.11305	0.08449	17002	0.00118224	20.1219
rs57871170	genus.Fusicatenibacter.id.11305	7	1925273	G	A	-0.128209	0.0281333	TRUE	5.18405e-06	inferred	genus.Fusicatenibacter.id.11305	0.04076	9128	0.00227004	20.7635
rs60254196	genus.Fusicatenibacter.id.11305	7	148856720	G	A	-0.0492427	0.0109365	TRUE	6.71255e-06	inferred	genus.Fusicatenibacter.id.11305	0.5408	16978	0.00119268	20.2711
rs62353480	genus.Fusicatenibacter.id.11305	5	29595000	G	A	-0.0701397	0.0145589	TRUE	1.45255e-06	inferred	genus.Fusicatenibacter.id.11305	0.171	16119	0.00143783	23.2069
rs6515626	genus.Fusicatenibacter.id.11305	20	25257001	A	G	0.141575	0.0313559	TRUE	6.32857e-06	inferred	genus.Fusicatenibacter.id.11305	0.06163	7796	0.00260813	20.3809
rs704418	genus.Fusicatenibacter.id.11305	3	64252803	C	T	0.0739124	0.0151073	TRUE	9.95618e-07	inferred	genus.Fusicatenibacter.id.11305	0.1859	16626	0.00143764	23.9337
rs7069626	genus.Fusicatenibacter.id.11305	10	125464544	C	T	0.0509014	0.0111381	TRUE	4.87642e-06	inferred	genus.Fusicatenibacter.id.11305	0.34	17384	0.00119996	20.8828
rs7152703	genus.Fusicatenibacter.id.11305	14	82967103	T	G	-0.147771	0.0330646	TRUE	7.85311e-06	inferred	genus.Fusicatenibacter.id.11305	0.04076	4105	0.00484204	19.9636
rs73103914	genus.Fusicatenibacter.id.11305	12	58658311	G	A	-0.0597324	0.0134458	TRUE	8.89326e-06	inferred	genus.Fusicatenibacter.id.11305	0.1779	17384	0.00113398	19.7333
rs792108	genus.Fusicatenibacter.id.11305	2	5532793	C	T	-0.0508345	0.0113843	TRUE	7.99538e-06	inferred	genus.Fusicatenibacter.id.11305	0.3539	16978	0.00117302	19.9366
rs8063430	genus.Fusicatenibacter.id.11305	16	73821805	C	T	-0.104026	0.022217	TRUE	2.83673e-06	inferred	genus.Fusicatenibacter.id.11305	0.05964	15552	0.00140773	21.9211
rs9905659	genus.Fusicatenibacter.id.11305	17	70697344	A	G	-0.061617	0.0136576	TRUE	6.43522e-06	inferred	genus.Fusicatenibacter.id.11305	0.1879	17384	0.00116949	20.3518
rs117347059	genus.Gordonibacter.id.821	7	129433205	C	G	-0.128261	0.0285123	TRUE	6.84505e-06	inferred	genus.Gordonibacter.id.821	0.2068	3684	0.00546295	20.2251
rs12139866	genus.Gordonibacter.id.821	1	243011309	G	A	0.195097	0.0441513	TRUE	9.92335e-06	inferred	genus.Gordonibacter.id.821	0.05268	3612	0.00537684	19.5153
rs13412653	genus.Gordonibacter.id.821	2	30158494	C	A	0.107597	0.0239228	TRUE	6.86928e-06	inferred	genus.Gordonibacter.id.821	0.3539	3723	0.00540424	20.2184
rs16955299	genus.Gordonibacter.id.821	17	52957210	A	G	-0.196423	0.0433538	TRUE	5.87889e-06	inferred	genus.Gordonibacter.id.821	0.0835	3572	0.00571387	20.5157
rs322296	genus.Gordonibacter.id.821	7	136937189	A	G	0.17869	0.037722	TRUE	2.16888e-06	inferred	genus.Gordonibacter.id.821	0.1193	3595	0.0062031	22.4268
rs35042269	genus.Gordonibacter.id.821	4	8142607	A	C	-0.180293	0.0403296	TRUE	7.80456e-06	inferred	genus.Gordonibacter.id.821	0.1889	3595	0.00552842	19.974
rs4596722	genus.Gordonibacter.id.821	9	88787144	G	A	0.102908	0.0231571	TRUE	8.83352e-06	inferred	genus.Gordonibacter.id.821	0.4761	3723	0.00527645	19.7378
rs61934597	genus.Gordonibacter.id.821	12	131024079	T	C	-0.172495	0.0388567	TRUE	9.02728e-06	inferred	genus.Gordonibacter.id.821	0.07555	3684	0.00532087	19.6962
rs6795601	genus.Gordonibacter.id.821	3	96795738	G	A	0.164563	0.0366933	TRUE	7.29731e-06	inferred	genus.Gordonibacter.id.821	0.1064	3723	0.00537351	20.1029
rs71545975	genus.Gordonibacter.id.821	7	47144505	G	A	-0.153972	0.0338918	TRUE	5.54456e-06	inferred	genus.Gordonibacter.id.821	0.173	3556	0.00577059	20.6277
rs7220558	genus.Gordonibacter.id.821	17	10148653	T	A	0.116884	0.0234834	TRUE	6.44722e-07	inferred	genus.Gordonibacter.id.821	0.4324	3723	0.00661024	24.7604
rs72714787	genus.Gordonibacter.id.821	4	136768501	A	C	0.181405	0.0377102	TRUE	1.50553e-06	inferred	genus.Gordonibacter.id.821	0.1044	3723	0.00617727	23.1285
rs7294633	genus.Gordonibacter.id.821	12	29024534	T	C	0.12867	0.0249946	TRUE	2.63411e-07	inferred	genus.Gordonibacter.id.821	0.3509	3723	0.00706786	26.4867
rs76287110	genus.Gordonibacter.id.821	3	187450354	T	A	-0.242965	0.0466177	TRUE	1.8696e-07	inferred	genus.Gordonibacter.id.821	0.07058	3483	0.00773851	27.1478
rs768830	genus.Gordonibacter.id.821	7	18970607	A	G	0.149852	0.0333315	TRUE	6.93005e-06	inferred	genus.Gordonibacter.id.821	0.1292	3723	0.00539976	20.2016
rs830825	genus.Gordonibacter.id.821	4	186890305	G	A	-0.132843	0.0297424	TRUE	7.95235e-06	inferred	genus.Gordonibacter.id.821	0.2276	3684	0.00538595	19.9385
rs10781340	genus.Haemophilus.id.3698	9	78752170	A	G	0.0948915	0.0203221	TRUE	3.02108e-06	inferred	genus.Haemophilus.id.3698	0.166	9037	0.00240684	21.7983
rs10840326	genus.Haemophilus.id.3698	11	9951672	G	C	-0.0677384	0.0151463	TRUE	7.73877e-06	inferred	genus.Haemophilus.id.3698	0.4433	8888	0.00224532	19.9968
rs111582866	genus.Haemophilus.id.3698	16	48742489	A	G	-0.124265	0.026016	TRUE	1.78376e-06	inferred	genus.Haemophilus.id.3698	0.1014	8370	0.00271839	22.8095
rs11256467	genus.Haemophilus.id.3698	10	10098119	A	G	-0.138494	0.0305971	TRUE	6.00003e-06	inferred	genus.Haemophilus.id.3698	0.05666	8496	0.00240571	20.4834
rs12191680	genus.Haemophilus.id.3698	6	129224488	G	C	0.106544	0.0200323	TRUE	1.04556e-07	inferred	genus.Haemophilus.id.3698	0.165	9115	0.00309383	28.2815
rs12876183	genus.Haemophilus.id.3698	13	85114550	A	T	0.0749201	0.016711	TRUE	7.35016e-06	inferred	genus.Haemophilus.id.3698	0.2753	9110	0.0022015	20.0955
rs35509	genus.Haemophilus.id.3698	12	115493337	A	G	0.128249	0.0268779	TRUE	1.82825e-06	inferred	genus.Haemophilus.id.3698	0.07853	8430	0.0026935	22.7622
rs4822728	genus.Haemophilus.id.3698	22	26891808	C	T	0.0705861	0.0151388	TRUE	3.12228e-06	inferred	genus.Haemophilus.id.3698	0.4374	9119	0.00237835	21.7351
rs76022354	genus.Haemophilus.id.3698	10	94306385	T	C	0.244638	0.0505504	TRUE	1.30183e-06	inferred	genus.Haemophilus.id.3698	0.0328	3618	0.0064317	23.4076
rs78909003	genus.Haemophilus.id.3698	9	105650242	C	T	-0.246256	0.0503924	TRUE	1.02507e-06	inferred	genus.Haemophilus.id.3698	0.0497	3559	0.00666516	23.867
rs9328464	genus.Haemophilus.id.3698	6	8350917	C	T	0.0723095	0.0148799	TRUE	1.17668e-06	inferred	genus.Haemophilus.id.3698	0.492	9119	0.00258296	23.6098
rs9382510	genus.Haemophilus.id.3698	6	55448491	T	C	-0.093521	0.0172649	TRUE	6.06595e-08	inferred	genus.Haemophilus.id.3698	0.2455	9117	0.00320808	29.3358
rs9574096	genus.Haemophilus.id.3698	13	36104947	T	A	-0.0736375	0.0155227	TRUE	2.09691e-06	inferred	genus.Haemophilus.id.3698	0.3618	9118	0.00246202	22.4992
rs9895850	genus.Haemophilus.id.3698	17	64535013	C	T	-0.192957	0.0416755	TRUE	3.65699e-06	inferred	genus.Haemophilus.id.3698	0.0497	4592	0.00464659	21.4274
rs11747129	genus.Holdemanella.id.11393	5	94976651	T	C	-0.146253	0.0327398	TRUE	7.92781e-06	inferred	genus.Holdemanella.id.11393	0.07256	6864	0.0028988	19.9494
rs12513188	genus.Holdemanella.id.11393	4	71000791	A	G	0.0903906	0.0195276	TRUE	3.67684e-06	inferred	genus.Holdemanella.id.11393	0.2217	7700	0.00277492	21.4208
rs17586763	genus.Holdemanella.id.11393	13	50932063	C	T	-0.227285	0.0510135	TRUE	8.37434e-06	inferred	genus.Holdemanella.id.11393	0.01789	3817	0.00517363	19.84
rs1830029	genus.Holdemanella.id.11393	7	14728950	G	C	-0.0954096	0.021093	TRUE	6.08903e-06	inferred	genus.Holdemanella.id.11393	0.1799	7456	0.00273659	20.4545
rs1926302	genus.Holdemanella.id.11393	1	65153340	A	G	-0.107972	0.0231421	TRUE	3.07706e-06	inferred	genus.Holdemanella.id.11393	0.1531	7702	0.0028183	21.7622
rs34187114	genus.Holdemanella.id.11393	8	138623633	A	C	-0.104505	0.022601	TRUE	3.76537e-06	inferred	genus.Holdemanella.id.11393	0.166	7704	0.0027676	21.3752
rs35228298	genus.Holdemanella.id.11393	3	85392882	A	G	0.0934832	0.0202886	TRUE	4.07197e-06	inferred	genus.Holdemanella.id.11393	0.2465	7456	0.00283938	21.225
rs4541991	genus.Holdemanella.id.11393	9	105004835	C	T	-0.0927334	0.0194435	TRUE	1.84788e-06	inferred	genus.Holdemanella.id.11393	0.2356	7657	0.00296195	22.7411
rs4802175	genus.Holdemanella.id.11393	19	43848726	A	G	0.0790155	0.0173394	TRUE	5.18927e-06	inferred	genus.Holdemanella.id.11393	0.3529	7456	0.00277742	20.7606
rs4990223	genus.Holdemanella.id.11393	8	2518991	C	T	-0.0727003	0.016426	TRUE	9.60295e-06	inferred	genus.Holdemanella.id.11393	0.4841	7456	0.00262037	19.5836
rs607782	genus.Holdemanella.id.11393	6	4148609	C	T	-0.0854214	0.0172515	TRUE	7.36313e-07	inferred	genus.Holdemanella.id.11393	0.3817	7456	0.00327754	24.5111
rs62113381	genus.Holdemanella.id.11393	19	7668225	C	T	-0.105447	0.0232029	TRUE	5.50485e-06	inferred	genus.Holdemanella.id.11393	0.159	7310	0.00281736	20.6474
rs73011279	genus.Holdemanella.id.11393	19	15020095	C	T	-0.0961669	0.0199336	TRUE	1.40459e-06	inferred	genus.Holdemanella.id.11393	0.2078	7456	0.00311185	23.2681
rs75764681	genus.Holdemanella.id.11393	10	4494630	C	T	-0.283103	0.0598999	TRUE	2.28688e-06	inferred	genus.Holdemanella.id.11393	0.06262	3003	0.0073835	22.3227
rs761624	genus.Holdemanella.id.11393	6	163603171	G	C	0.0959801	0.0179537	TRUE	8.99337e-08	inferred	genus.Holdemanella.id.11393	0.3082	7706	0.00369502	28.572
rs10885477	genus.Holdemania.id.2157	10	115332413	C	T	-0.135137	0.0301894	TRUE	7.59521e-06	inferred	genus.Holdemania.id.2157	0.06163	8690	0.00230047	20.0325
rs111745969	genus.Holdemania.id.2157	15	93110222	G	A	0.120677	0.0265781	TRUE	5.61309e-06	inferred	genus.Holdemania.id.2157	0.07952	8233	0.00249779	20.6108
rs112138427	genus.Holdemania.id.2157	17	2708897	C	T	0.10202	0.0228668	TRUE	8.13933e-06	inferred	genus.Holdemania.id.2157	0.1312	8813	0.00225349	19.9003
rs113593397	genus.Holdemania.id.2157	8	123973840	G	A	-0.128935	0.0282526	TRUE	5.02749e-06	inferred	genus.Holdemania.id.2157	0.1024	8296	0.00250417	20.8218
rs116500994	genus.Holdemania.id.2157	13	81685543	T	G	-0.13755	0.0293386	TRUE	2.75378e-06	inferred	genus.Holdemania.id.2157	0.05169	8432	0.00260006	21.9757
rs12701617	genus.Holdemania.id.2157	7	38292857	G	A	-0.0660617	0.0149427	TRUE	9.82408e-06	inferred	genus.Holdemania.id.2157	0.4583	9106	0.00214183	19.541
rs150096134	genus.Holdemania.id.2157	12	39589195	A	T	0.162139	0.0332089	TRUE	1.04804e-06	inferred	genus.Holdemania.id.2157	0.06262	6906	0.00343988	23.8309
rs1867876	genus.Holdemania.id.2157	11	18768068	C	T	0.0842919	0.0162192	TRUE	2.02478e-07	inferred	genus.Holdemania.id.2157	0.2942	9109	0.00295636	27.0034
rs41438744	genus.Holdemania.id.2157	14	102553414	G	C	-0.12487	0.027013	TRUE	3.78931e-06	inferred	genus.Holdemania.id.2157	0.07256	8839	0.0024117	21.3637
rs4146507	genus.Holdemania.id.2157	5	106209093	T	C	0.079488	0.0177002	TRUE	7.09591e-06	inferred	genus.Holdemania.id.2157	0.2217	9108	0.00220934	20.1628
rs4636956	genus.Holdemania.id.2157	17	26792621	G	A	-0.0665866	0.0149839	TRUE	8.83555e-06	inferred	genus.Holdemania.id.2157	0.4622	9103	0.0021647	19.7436
rs55888180	genus.Holdemania.id.2157	17	76443497	G	C	0.128671	0.0282795	TRUE	5.36511e-06	inferred	genus.Holdemania.id.2157	0.08748	8464	0.00243996	20.6974
rs6133067	genus.Holdemania.id.2157	20	3839754	C	T	0.0910829	0.0178561	TRUE	3.37966e-07	inferred	genus.Holdemania.id.2157	0.3111	8863	0.00292716	26.0137
rs6960290	genus.Holdemania.id.2157	7	105718337	T	C	0.0913734	0.0205363	TRUE	8.61222e-06	inferred	genus.Holdemania.id.2157	0.168	9103	0.00217005	19.7926
rs73139538	genus.Holdemania.id.2157	7	63323145	A	G	-0.148594	0.0327469	TRUE	5.68881e-06	inferred	genus.Holdemania.id.2157	0.05268	8095	0.00253711	20.5851
rs77293403	genus.Holdemania.id.2157	5	77388406	G	A	0.164556	0.0341775	TRUE	1.47374e-06	inferred	genus.Holdemania.id.2157	0.04573	7585	0.00304698	23.1758
rs80149660	genus.Holdemania.id.2157	10	129908282	T	C	-0.232987	0.0519183	TRUE	7.2038e-06	inferred	genus.Holdemania.id.2157	0.05865	3283	0.00609673	20.1261
rs9500080	genus.Holdemania.id.2157	6	105737322	T	C	0.0926764	0.0178886	TRUE	2.20998e-07	inferred	genus.Holdemania.id.2157	0.2346	9106	0.00293886	26.8343
rs9529719	genus.Holdemania.id.2157	13	70856516	C	T	0.074038	0.0160494	TRUE	3.96668e-06	inferred	genus.Holdemania.id.2157	0.325	9107	0.00233131	21.2762
rs967319	genus.Holdemania.id.2157	3	60615680	C	T	0.0788638	0.0176744	TRUE	8.11841e-06	inferred	genus.Holdemania.id.2157	0.2465	9108	0.0021812	19.9054
rs12336926	genus.Howardella.id.2000	9	96912177	G	T	0.114183	0.0256681	TRUE	8.64912e-06	inferred	genus.Howardella.id.2000	0.2922	3798	0.0051833	19.7783
rs12452946	genus.Howardella.id.2000	17	17253288	G	A	-0.105833	0.0228941	TRUE	3.78728e-06	inferred	genus.Howardella.id.2000	0.501	3800	0.00559213	21.3584
rs1484873	genus.Howardella.id.2000	18	43206985	G	A	-0.227831	0.046335	TRUE	8.78627e-07	inferred	genus.Howardella.id.2000	0.06859	3608	0.00665642	24.1639
rs17167098	genus.Howardella.id.2000	7	133154356	A	G	-0.169366	0.0352068	TRUE	1.5048e-06	inferred	genus.Howardella.id.2000	0.1133	3586	0.00641201	23.1289
rs2154047	genus.Howardella.id.2000	14	95452797	A	C	-0.192557	0.0420093	TRUE	4.56879e-06	inferred	genus.Howardella.id.2000	0.06759	3623	0.00576564	20.9985
rs36081916	genus.Howardella.id.2000	7	93527414	C	T	-0.18123	0.0402987	TRUE	6.88676e-06	inferred	genus.Howardella.id.2000	0.1113	3216	0.00624939	20.2119
rs4574441	genus.Howardella.id.2000	4	168723267	A	G	-0.106164	0.0234346	TRUE	5.89177e-06	inferred	genus.Howardella.id.2000	0.4225	3798	0.0053746	20.5122
rs609430	genus.Howardella.id.2000	4	169178315	G	T	-0.112045	0.0239328	TRUE	2.8455e-06	inferred	genus.Howardella.id.2000	0.339	3798	0.00573782	21.9065
rs61771805	genus.Howardella.id.2000	1	72972799	T	A	-0.136779	0.0296811	TRUE	4.06026e-06	inferred	genus.Howardella.id.2000	0.1869	3612	0.00584498	21.2244
rs672217	genus.Howardella.id.2000	18	60125134	A	G	0.164146	0.0349993	TRUE	2.73239e-06	inferred	genus.Howardella.id.2000	0.1412	3611	0.00605447	21.9837
rs901099	genus.Howardella.id.2000	11	77901287	G	T	-0.12718	0.0250924	TRUE	4.01032e-07	inferred	genus.Howardella.id.2000	0.3121	3647	0.0069947	25.6753
rs12095986	genus.Hungatella.id.11306	1	178931282	G	A	0.182823	0.0413854	TRUE	9.98214e-06	inferred	genus.Hungatella.id.11306	0.09543	3681	0.00527355	19.5042
rs13249325	genus.Hungatella.id.11306	8	14853525	G	T	-0.100023	0.0225883	TRUE	9.50825e-06	inferred	genus.Hungatella.id.11306	0.3668	4209	0.00463693	19.5984
rs17092615	genus.Hungatella.id.11306	14	95973619	A	G	0.152235	0.0337867	TRUE	6.61378e-06	inferred	genus.Hungatella.id.11306	0.1243	4009	0.00503854	20.2917
rs34471047	genus.Hungatella.id.11306	4	166078307	G	A	-0.162871	0.03349	TRUE	1.15459e-06	inferred	genus.Hungatella.id.11306	0.1312	3950	0.00595207	23.6395
rs62338229	genus.Hungatella.id.11306	4	185756720	A	C	-0.128494	0.0289998	TRUE	9.38531e-06	inferred	genus.Hungatella.id.11306	0.1829	4006	0.0048769	19.6228
rs72759041	genus.Hungatella.id.11306	15	89577376	T	G	-0.126025	0.0282242	TRUE	8.00184e-06	inferred	genus.Hungatella.id.11306	0.2346	3910	0.00507322	19.9272
rs10805326	genus.Intestinibacter.id.11345	4	14324623	A	G	0.0775151	0.0139665	TRUE	2.85533e-08	inferred	genus.Intestinibacter.id.11345	0.2783	12303	0.00249748	30.7984
rs11109097	genus.Intestinibacter.id.11345	12	97928437	T	C	0.0624272	0.0138539	TRUE	6.60283e-06	inferred	genus.Intestinibacter.id.11345	0.3121	11886	0.0017054	20.3016
rs118030283	genus.Intestinibacter.id.11345	16	5993076	A	G	-0.151829	0.0324471	TRUE	2.87892e-06	inferred	genus.Intestinibacter.id.11345	0.03777	8830	0.00247355	21.8907
rs16922993	genus.Intestinibacter.id.11345	9	12004346	C	G	-0.121988	0.0266546	TRUE	4.72567e-06	inferred	genus.Intestinibacter.id.11345	0.05666	10316	0.00202626	20.9413
rs16938435	genus.Intestinibacter.id.11345	9	21502923	C	T	-0.112189	0.0235439	TRUE	1.88779e-06	inferred	genus.Intestinibacter.id.11345	0.06064	12303	0.00184217	22.7023
rs2098844	genus.Intestinibacter.id.11345	11	127703160	T	C	-0.0575295	0.0128416	TRUE	7.46613e-06	inferred	genus.Intestinibacter.id.11345	0.4245	12291	0.00163023	20.0667
rs2675411	genus.Intestinibacter.id.11345	3	189852013	G	A	-0.0654105	0.0147553	TRUE	9.29202e-06	inferred	genus.Intestinibacter.id.11345	0.2445	12303	0.00159476	19.6485
rs2702387	genus.Intestinibacter.id.11345	4	179361262	G	A	0.0608559	0.0132145	TRUE	4.12028e-06	inferred	genus.Intestinibacter.id.11345	0.3519	12291	0.00172252	21.2046
rs307400	genus.Intestinibacter.id.11345	8	142609593	T	A	-0.0899045	0.0201182	TRUE	7.86577e-06	inferred	genus.Intestinibacter.id.11345	0.1491	11842	0.00168355	19.9668
rs4327025	genus.Intestinibacter.id.11345	15	92446683	A	G	-0.0810346	0.0154397	TRUE	1.53371e-07	inferred	genus.Intestinibacter.id.11345	0.1948	12303	0.002234	27.5419
rs447950	genus.Intestinibacter.id.11345	5	148846426	G	A	0.0628342	0.0136652	TRUE	4.26349e-06	inferred	genus.Intestinibacter.id.11345	0.2992	12303	0.00171554	21.1391
rs478972	genus.Intestinibacter.id.11345	11	125663184	C	T	-0.142681	0.0297116	TRUE	1.56938e-06	inferred	genus.Intestinibacter.id.11345	0.05964	10333	0.00222682	23.0566
rs6062862	genus.Intestinibacter.id.11345	20	61325223	G	A	0.0924508	0.0204658	TRUE	6.26248e-06	inferred	genus.Intestinibacter.id.11345	0.09443	12189	0.00167136	20.4029
rs6786654	genus.Intestinibacter.id.11345	3	70602254	G	T	0.0668249	0.0151088	TRUE	9.73822e-06	inferred	genus.Intestinibacter.id.11345	0.2575	11886	0.00164311	19.5588
rs6875660	genus.Intestinibacter.id.11345	5	159686256	T	C	0.0890455	0.0193905	TRUE	4.38555e-06	inferred	genus.Intestinibacter.id.11345	0.1233	12293	0.00171255	21.0851
rs893394	genus.Intestinibacter.id.11345	2	20054971	A	G	0.0583322	0.0130729	TRUE	8.11773e-06	inferred	genus.Intestinibacter.id.11345	0.4195	11886	0.00167227	19.9066
rs9348442	genus.Intestinibacter.id.11345	6	10303945	T	C	0.099082	0.0221625	TRUE	7.79647e-06	inferred	genus.Intestinibacter.id.11345	0.08748	12303	0.00162194	19.9839
rs1000888	genus.Intestinimonas.id.2062	13	23343542	G	C	-0.0585038	0.013219	TRUE	9.61168e-06	inferred	genus.Intestinimonas.id.2062	0.3956	12090	0.00161749	19.5838
rs10262702	genus.Intestinimonas.id.2062	7	66890843	C	T	0.0918017	0.0194885	TRUE	2.4703e-06	inferred	genus.Intestinimonas.id.2062	0.1292	11766	0.00188234	22.1857
rs11258178	genus.Intestinimonas.id.2062	10	13124513	G	A	0.0660742	0.0134139	TRUE	8.40123e-07	inferred	genus.Intestinimonas.id.2062	0.4145	11766	0.00205793	24.2595
rs11928843	genus.Intestinimonas.id.2062	3	17187915	A	G	-0.0607331	0.0132035	TRUE	4.22966e-06	inferred	genus.Intestinimonas.id.2062	0.4592	11766	0.00179499	21.1543
rs12226153	genus.Intestinimonas.id.2062	11	94364293	G	A	-0.151142	0.0306922	TRUE	8.45965e-07	inferred	genus.Intestinimonas.id.2062	0.06163	9023	0.0026804	24.2449
rs12566247	genus.Intestinimonas.id.2062	1	43767569	A	T	0.0637084	0.0135355	TRUE	2.51697e-06	inferred	genus.Intestinimonas.id.2062	0.3479	12076	0.00183115	22.1498
rs12962032	genus.Intestinimonas.id.2062	18	39504031	C	T	-0.105901	0.0239516	TRUE	9.80279e-06	inferred	genus.Intestinimonas.id.2062	0.08847	11191	0.00174385	19.546
rs1779512	genus.Intestinimonas.id.2062	14	41739933	T	A	0.070403	0.0158304	TRUE	8.69393e-06	inferred	genus.Intestinimonas.id.2062	0.1918	12013	0.00164375	19.7756
rs1859797	genus.Intestinimonas.id.2062	7	22007303	A	G	0.060368	0.0131793	TRUE	4.63801e-06	inferred	genus.Intestinimonas.id.2062	0.504	11766	0.00178004	20.9777
rs2276760	genus.Intestinimonas.id.2062	3	150620956	G	A	-0.0685233	0.0152546	TRUE	7.05606e-06	inferred	genus.Intestinimonas.id.2062	0.2197	12081	0.00166744	20.1746
rs2731794	genus.Intestinimonas.id.2062	5	17209391	T	C	0.120632	0.0257529	TRUE	2.81041e-06	inferred	genus.Intestinimonas.id.2062	0.05964	11079	0.00197657	21.9379
rs2930225	genus.Intestinimonas.id.2062	16	85327902	T	G	0.0729524	0.0152948	TRUE	1.84468e-06	inferred	genus.Intestinimonas.id.2062	0.2584	12003	0.00189181	22.7466
rs4113676	genus.Intestinimonas.id.2062	20	6218922	C	A	-0.218507	0.0490152	TRUE	8.27499e-06	inferred	genus.Intestinimonas.id.2062	0.06163	3170	0.00623011	19.8607
rs4784055	genus.Intestinimonas.id.2062	16	58818770	C	T	-0.175324	0.038599	TRUE	5.56738e-06	inferred	genus.Intestinimonas.id.2062	0.05567	3193	0.00641998	20.6185
rs62240188	genus.Intestinimonas.id.2062	3	10611142	A	G	0.130074	0.0267179	TRUE	1.12501e-06	inferred	genus.Intestinimonas.id.2062	0.06859	10252	0.00230655	23.6968
rs62427239	genus.Intestinimonas.id.2062	6	155737906	A	C	0.162658	0.0367647	TRUE	9.6755e-06	inferred	genus.Intestinimonas.id.2062	0.04573	6385	0.00305632	19.5683
rs6934519	genus.Intestinimonas.id.2062	6	67200802	T	C	0.0692373	0.0151154	TRUE	4.63659e-06	inferred	genus.Intestinimonas.id.2062	0.2753	12089	0.00173261	20.9784
rs716604	genus.Intestinimonas.id.2062	2	6514088	G	A	0.0818068	0.0165992	TRUE	8.29275e-07	inferred	genus.Intestinimonas.id.2062	0.1879	12090	0.00200496	24.2846
rs7170984	genus.Intestinimonas.id.2062	15	93819735	C	T	-0.0658116	0.0140767	TRUE	2.93664e-06	inferred	genus.Intestinimonas.id.2062	0.2903	12090	0.00180464	21.8539
rs72982915	genus.Intestinimonas.id.2062	2	140898088	T	C	0.183158	0.0402743	TRUE	5.42187e-06	inferred	genus.Intestinimonas.id.2062	0.04573	5591	0.00368555	20.6748
rs994794	genus.Intestinimonas.id.2062	4	114608814	C	G	-0.141905	0.0315074	TRUE	6.67295e-06	inferred	genus.Intestinimonas.id.2062	0.03976	9250	0.00218815	20.2804
rs1031599	genus.Lachnoclostridium.id.11308	3	66725825	T	G	-0.078627	0.0175644	TRUE	7.58796e-06	inferred	genus.Lachnoclostridium.id.11308	0.08449	17398	0.00115047	20.0367
rs117518699	genus.Lachnoclostridium.id.11308	6	94721422	C	T	0.114451	0.0254756	TRUE	7.03648e-06	inferred	genus.Lachnoclostridium.id.11308	0.06064	13994	0.0014402	20.1804
rs12566975	genus.Lachnoclostridium.id.11308	1	185091351	C	T	-0.0468097	0.0105787	TRUE	9.64823e-06	inferred	genus.Lachnoclostridium.id.11308	0.493	17921	0.00109137	19.5776
rs1528479	genus.Lachnoclostridium.id.11308	2	167244051	A	G	-0.0497798	0.0111919	TRUE	8.67398e-06	inferred	genus.Lachnoclostridium.id.11308	0.3698	17477	0.00113068	19.781
rs1997204	genus.Lachnoclostridium.id.11308	12	102046595	C	T	-0.108075	0.0242022	TRUE	7.98841e-06	inferred	genus.Lachnoclostridium.id.11308	0.05268	14138	0.00140844	19.9378
rs3821998	genus.Lachnoclostridium.id.11308	4	38694566	A	C	-0.0864066	0.0192519	TRUE	7.18272e-06	inferred	genus.Lachnoclostridium.id.11308	0.08847	17920	0.00112284	20.1417
rs4738679	genus.Lachnoclostridium.id.11308	8	59370320	A	G	-0.0520267	0.011404	TRUE	5.06389e-06	inferred	genus.Lachnoclostridium.id.11308	0.3648	17921	0.00116003	20.8106
rs6112314	genus.Lachnoclostridium.id.11308	20	19300846	C	A	-0.0561715	0.0108174	TRUE	2.0728e-07	inferred	genus.Lachnoclostridium.id.11308	0.3966	17842	0.00150899	26.961
rs615997	genus.Lachnoclostridium.id.11308	3	23037786	C	T	0.0511752	0.0106491	TRUE	1.54278e-06	inferred	genus.Lachnoclostridium.id.11308	0.499	17911	0.00128771	23.0913
rs61915992	genus.Lachnoclostridium.id.11308	12	28169306	T	A	0.0803876	0.0172209	TRUE	3.04098e-06	inferred	genus.Lachnoclostridium.id.11308	0.1233	16773	0.00129746	21.7879
rs62028349	genus.Lachnoclostridium.id.11308	16	27217620	C	G	0.0469989	0.0105971	TRUE	9.20394e-06	inferred	genus.Lachnoclostridium.id.11308	0.505	17922	0.00109633	19.6677
rs62285313	genus.Lachnoclostridium.id.11308	3	177470032	G	A	0.0864203	0.0181565	TRUE	1.93848e-06	inferred	genus.Lachnoclostridium.id.11308	0.08549	16991	0.00133158	22.6524
rs78068103	genus.Lachnoclostridium.id.11308	17	13816159	G	A	0.0886199	0.0194248	TRUE	5.06188e-06	inferred	genus.Lachnoclostridium.id.11308	0.09145	17477	0.0011895	20.8113
rs789029	genus.Lachnoclostridium.id.11308	18	1053252	T	C	-0.0641289	0.0137974	TRUE	3.35345e-06	inferred	genus.Lachnoclostridium.id.11308	0.1889	17922	0.00120393	21.6005
rs13157098	genus.Lachnospira.id.2004	5	176802250	G	A	-0.0768058	0.0155312	TRUE	7.60423e-07	inferred	genus.Lachnospira.id.2004	0.167	15947	0.00153121	24.4525
rs2326833	genus.Lachnospira.id.2004	6	6893668	G	C	-0.078495	0.017109	TRUE	4.47654e-06	inferred	genus.Lachnospira.id.2004	0.1252	15632	0.00134473	21.0464
rs2520509	genus.Lachnospira.id.2004	12	91006514	G	A	0.0519063	0.011578	TRUE	7.35334e-06	inferred	genus.Lachnospira.id.2004	0.3181	16500	0.00121664	20.0966
rs35418758	genus.Lachnospira.id.2004	4	112011125	C	A	0.0864686	0.0190315	TRUE	5.53405e-06	inferred	genus.Lachnospira.id.2004	0.1064	16042	0.00128515	20.6404
rs4686798	genus.Lachnospira.id.2004	3	186445436	C	T	0.0531826	0.0113747	TRUE	2.93239e-06	inferred	genus.Lachnospira.id.2004	0.3857	16497	0.00132335	21.8576
rs4923324	genus.Lachnospira.id.2004	11	25962890	A	G	-0.0617321	0.0133387	TRUE	3.69108e-06	inferred	genus.Lachnospira.id.2004	0.2386	16490	0.00129722	21.4163
rs56791201	genus.Lachnospira.id.2004	2	57701660	C	T	0.051823	0.0110697	TRUE	2.84743e-06	inferred	genus.Lachnospira.id.2004	0.4573	16486	0.00132765	21.9141
rs10030408	genus.LachnospiraceaeFCS020group.id.11314	4	165795724	G	A	0.0549224	0.0122608	TRUE	7.4816e-06	inferred	genus.LachnospiraceaeFCS020group.id.11314	0.4503	13767	0.00145542	20.0631
rs10093861	genus.LachnospiraceaeFCS020group.id.11314	8	121244406	A	G	-0.0568869	0.0121152	TRUE	2.65952e-06	inferred	genus.LachnospiraceaeFCS020group.id.11314	0.498	13772	0.00159835	22.0445
rs113859143	genus.LachnospiraceaeFCS020group.id.11314	5	109403564	C	G	-0.108906	0.0242055	TRUE	6.81955e-06	inferred	genus.LachnospiraceaeFCS020group.id.11314	0.08449	13238	0.00152684	20.2401
rs12078956	genus.LachnospiraceaeFCS020group.id.11314	1	35328576	G	C	0.106101	0.0222904	TRUE	1.93653e-06	inferred	genus.LachnospiraceaeFCS020group.id.11314	0.1213	13101	0.00172642	22.6535
rs1254846	genus.LachnospiraceaeFCS020group.id.11314	10	44346094	A	G	0.105963	0.0232501	TRUE	5.17638e-06	inferred	genus.LachnospiraceaeFCS020group.id.11314	0.09145	13172	0.00157441	20.7677
rs1363769	genus.LachnospiraceaeFCS020group.id.11314	19	17865305	C	T	-0.200628	0.0449372	TRUE	8.0204e-06	inferred	genus.LachnospiraceaeFCS020group.id.11314	0.0328	3555	0.00557577	19.9218
rs2322265	genus.LachnospiraceaeFCS020group.id.11314	4	166588085	T	C	-0.0666305	0.0141577	TRUE	2.52224e-06	inferred	genus.LachnospiraceaeFCS020group.id.11314	0.2555	13772	0.00160572	22.1463
rs2862811	genus.LachnospiraceaeFCS020group.id.11314	3	165996415	C	T	0.0564927	0.0121736	TRUE	3.47413e-06	inferred	genus.LachnospiraceaeFCS020group.id.11314	0.4543	13772	0.00156125	21.532
rs35035870	genus.LachnospiraceaeFCS020group.id.11314	11	3248876	C	T	-0.190615	0.0414403	TRUE	4.22979e-06	inferred	genus.LachnospiraceaeFCS020group.id.11314	0.03579	5642	0.00373604	21.1503
rs369444	genus.LachnospiraceaeFCS020group.id.11314	16	23631307	G	C	0.125481	0.0259008	TRUE	1.26808e-06	inferred	genus.LachnospiraceaeFCS020group.id.11314	0.06362	12465	0.00187942	23.4673
rs3999074	genus.LachnospiraceaeFCS020group.id.11314	10	65563647	T	G	-0.0550587	0.0121847	TRUE	6.22265e-06	inferred	genus.LachnospiraceaeFCS020group.id.11314	0.4781	13772	0.00148041	20.4155
rs4358521	genus.LachnospiraceaeFCS020group.id.11314	5	14001962	G	C	-0.0620713	0.0140486	TRUE	9.9471e-06	inferred	genus.LachnospiraceaeFCS020group.id.11314	0.2535	13238	0.00147249	19.5186
rs4452603	genus.LachnospiraceaeFCS020group.id.11314	6	71966268	G	T	0.0604208	0.0135965	TRUE	8.83564e-06	inferred	genus.LachnospiraceaeFCS020group.id.11314	0.2863	13487	0.00146208	19.745
rs57049931	genus.LachnospiraceaeFCS020group.id.11314	2	129269967	A	G	-0.100663	0.0223135	TRUE	6.44244e-06	inferred	genus.LachnospiraceaeFCS020group.id.11314	0.09841	13237	0.00153515	20.349
rs62140927	genus.LachnospiraceaeFCS020group.id.11314	2	53523566	T	C	0.0613709	0.0131055	TRUE	2.82919e-06	inferred	genus.LachnospiraceaeFCS020group.id.11314	0.2843	13771	0.00158988	21.9259
rs7249113	genus.LachnospiraceaeFCS020group.id.11314	19	2571232	A	G	0.0679483	0.0133496	TRUE	3.58218e-07	inferred	genus.LachnospiraceaeFCS020group.id.11314	0.2813	13534	0.00191058	25.9034
rs72793667	genus.LachnospiraceaeFCS020group.id.11314	2	53946431	G	A	-0.116881	0.0246589	TRUE	2.13822e-06	inferred	genus.LachnospiraceaeFCS020group.id.11314	0.0835	12396	0.00180913	22.463
rs9788306	genus.LachnospiraceaeFCS020group.id.11314	13	40419314	T	C	-0.062804	0.0130744	TRUE	1.55857e-06	inferred	genus.LachnospiraceaeFCS020group.id.11314	0.2843	13772	0.00167265	23.071
rs9919338	genus.LachnospiraceaeFCS020group.id.11314	1	118425334	C	G	-0.0553339	0.0120621	TRUE	4.48776e-06	inferred	genus.LachnospiraceaeFCS020group.id.11314	0.4364	13768	0.00152616	21.0413
rs10774762	genus.LachnospiraceaeNC2004group.id.11316	12	115158802	G	A	-0.0854898	0.0191137	TRUE	7.72368e-06	inferred	genus.LachnospiraceaeNC2004group.id.11316	0.3449	6329	0.0031509	19.9988
rs117467633	genus.LachnospiraceaeNC2004group.id.11316	17	21157406	C	T	-0.169687	0.0383169	TRUE	9.48759e-06	inferred	genus.LachnospiraceaeNC2004group.id.11316	0.06262	5077	0.00384803	19.6042
rs12127733	genus.LachnospiraceaeNC2004group.id.11316	1	234157721	A	G	0.115182	0.0246006	TRUE	2.8401e-06	inferred	genus.LachnospiraceaeNC2004group.id.11316	0.1779	6226	0.00350863	21.9146
rs12208226	genus.LachnospiraceaeNC2004group.id.11316	6	22725908	A	C	-0.154739	0.0340372	TRUE	5.46303e-06	inferred	genus.LachnospiraceaeNC2004group.id.11316	0.1064	5620	0.00366405	20.6603
rs12863463	genus.LachnospiraceaeNC2004group.id.11316	13	47512191	A	G	-0.156365	0.0345372	TRUE	5.97024e-06	inferred	genus.LachnospiraceaeNC2004group.id.11316	0.05467	5516	0.00370229	20.4903
rs1331592	genus.LachnospiraceaeNC2004group.id.11316	9	122239986	G	C	0.0948806	0.0208369	TRUE	5.2762e-06	inferred	genus.LachnospiraceaeNC2004group.id.11316	0.2286	6328	0.0032659	20.7278
rs1567127	genus.LachnospiraceaeNC2004group.id.11316	11	132829862	A	G	0.103046	0.0227156	TRUE	5.72369e-06	inferred	genus.LachnospiraceaeNC2004group.id.11316	0.175	6330	0.00324041	20.5719
rs1928659	genus.LachnospiraceaeNC2004group.id.11316	9	29334137	C	T	0.102522	0.0226445	TRUE	5.96997e-06	inferred	genus.LachnospiraceaeNC2004group.id.11316	0.2495	5516	0.00370231	20.4904
rs3756315	genus.LachnospiraceaeNC2004group.id.11316	5	149544722	G	A	-0.0883469	0.0188397	TRUE	2.73997e-06	inferred	genus.LachnospiraceaeNC2004group.id.11316	0.339	6328	0.00346308	21.9836
rs6116753	genus.LachnospiraceaeNC2004group.id.11316	20	5330700	A	G	0.0994748	0.0209139	TRUE	1.97085e-06	inferred	genus.LachnospiraceaeNC2004group.id.11316	0.2396	6278	0.00359064	22.616
rs13110238	genus.LachnospiraceaeND3007group.id.11317	4	7678735	G	C	-0.0636978	0.0142041	TRUE	7.30994e-06	inferred	genus.LachnospiraceaeND3007group.id.11317	0.2445	15019	0.0013372	20.1077
rs2861203	genus.LachnospiraceaeND3007group.id.11317	3	172950553	A	G	0.0572304	0.0127279	TRUE	6.90943e-06	inferred	genus.LachnospiraceaeND3007group.id.11317	0.3191	15305	0.00131927	20.2155
rs4897506	genus.LachnospiraceaeND3007group.id.11317	6	131611309	T	C	-0.0716649	0.0161706	TRUE	9.34455e-06	inferred	genus.LachnospiraceaeND3007group.id.11317	0.17	15301	0.00128199	19.6384
rs6477796	genus.LachnospiraceaeND3007group.id.11317	9	113700227	A	G	0.0520672	0.0117468	TRUE	9.3162e-06	inferred	genus.LachnospiraceaeND3007group.id.11317	0.3817	15305	0.00128204	19.6442
rs9932954	genus.LachnospiraceaeND3007group.id.11317	16	1100633	G	A	-0.0561864	0.0115984	TRUE	1.2705e-06	inferred	genus.LachnospiraceaeND3007group.id.11317	0.4284	15222	0.0015393	23.4643
rs10952110	genus.LachnospiraceaeNK4A136group.id.11319	7	8497922	T	G	0.0487709	0.0109614	TRUE	8.61449e-06	inferred	genus.LachnospiraceaeNK4A136group.id.11319	0.4483	16764	0.00117949	19.794
rs11263806	genus.LachnospiraceaeNK4A136group.id.11319	17	35240097	G	A	-0.0524615	0.0116758	TRUE	7.01658e-06	inferred	genus.LachnospiraceaeNK4A136group.id.11319	0.2783	17236	0.00116994	20.1864
rs12362320	genus.LachnospiraceaeNK4A136group.id.11319	11	3922055	C	G	0.0573168	0.0115466	TRUE	6.90765e-07	inferred	genus.LachnospiraceaeNK4A136group.id.11319	0.336	16764	0.0014677	24.6378
rs12611395	genus.LachnospiraceaeNK4A136group.id.11319	19	21806125	G	A	-0.0902532	0.0199652	TRUE	6.16887e-06	inferred	genus.LachnospiraceaeNK4A136group.id.11319	0.08946	16486	0.00123801	20.4326
rs13384748	genus.LachnospiraceaeNK4A136group.id.11319	2	241054172	C	A	-0.0783486	0.01757	TRUE	8.22562e-06	inferred	genus.LachnospiraceaeNK4A136group.id.11319	0.1083	16484	0.00120485	19.8823
rs13401508	genus.LachnospiraceaeNK4A136group.id.11319	2	116741978	A	G	0.181052	0.0400394	TRUE	6.1303e-06	inferred	genus.LachnospiraceaeNK4A136group.id.11319	0.01491	3643	0.00558138	20.4359
rs160061	genus.LachnospiraceaeNK4A136group.id.11319	5	6116659	G	A	0.0513831	0.0108094	TRUE	1.99873e-06	inferred	genus.LachnospiraceaeNK4A136group.id.11319	0.4682	17234	0.00130943	22.5936
rs28540839	genus.LachnospiraceaeNK4A136group.id.11319	8	84735080	C	A	0.0508285	0.0110591	TRUE	4.30522e-06	inferred	genus.LachnospiraceaeNK4A136group.id.11319	0.4871	16764	0.00125849	21.1214
rs2880566	genus.LachnospiraceaeNK4A136group.id.11319	17	30016653	C	T	0.0599578	0.0134693	TRUE	8.52904e-06	inferred	genus.LachnospiraceaeNK4A136group.id.11319	0.1879	17232	0.0011486	19.8132
rs4955932	genus.LachnospiraceaeNK4A136group.id.11319	3	55181375	C	T	-0.0492283	0.0109388	TRUE	6.7843e-06	inferred	genus.LachnospiraceaeNK4A136group.id.11319	0.3956	17236	0.00117367	20.2508
rs59805249	genus.LachnospiraceaeNK4A136group.id.11319	5	90289997	C	T	0.0936162	0.0207982	TRUE	6.75831e-06	inferred	genus.LachnospiraceaeNK4A136group.id.11319	0.09046	15195	0.00133159	20.2578
rs68104925	genus.LachnospiraceaeNK4A136group.id.11319	14	100177681	C	T	-0.0549104	0.0115385	TRUE	1.94668e-06	inferred	genus.LachnospiraceaeNK4A136group.id.11319	0.3708	17227	0.00131289	22.6443
rs7073658	genus.LachnospiraceaeNK4A136group.id.11319	10	62175024	G	T	-0.0499621	0.0109693	TRUE	5.24525e-06	inferred	genus.LachnospiraceaeNK4A136group.id.11319	0.4046	17236	0.00120217	20.7432
rs73044693	genus.LachnospiraceaeNK4A136group.id.11319	19	51256120	G	A	-0.10758	0.0229884	TRUE	2.87241e-06	inferred	genus.LachnospiraceaeNK4A136group.id.11319	0.0666	12773	0.00171162	21.8965
rs7616165	genus.LachnospiraceaeNK4A136group.id.11319	3	190415145	T	G	-0.230542	0.0483465	TRUE	1.85566e-06	inferred	genus.LachnospiraceaeNK4A136group.id.11319	0.03678	4094	0.00552354	22.7279
rs76193507	genus.LachnospiraceaeNK4A136group.id.11319	3	161749981	G	A	-0.22973	0.0499776	TRUE	4.29305e-06	inferred	genus.LachnospiraceaeNK4A136group.id.11319	0.05666	3578	0.00587068	21.1175
rs7832116	genus.LachnospiraceaeNK4A136group.id.11319	8	4842929	G	A	-0.0714756	0.0151703	TRUE	2.45845e-06	inferred	genus.LachnospiraceaeNK4A136group.id.11319	0.1461	17219	0.00128754	22.1961
rs954878	genus.LachnospiraceaeNK4A136group.id.11319	1	54578401	G	A	-0.0520656	0.0109082	TRUE	1.81445e-06	inferred	genus.LachnospiraceaeNK4A136group.id.11319	0.4503	17227	0.00132072	22.7795
rs10815577	genus.LachnospiraceaeUCG001.id.11321	9	7273249	G	C	-0.0683706	0.0143691	TRUE	1.95341e-06	inferred	genus.LachnospiraceaeUCG001.id.11321	0.3867	10149	0.00222583	22.6359
rs12131224	genus.LachnospiraceaeUCG001.id.11321	1	166199362	T	C	0.117095	0.02591	TRUE	6.20381e-06	inferred	genus.LachnospiraceaeUCG001.id.11321	0.1163	9676	0.00210637	20.42
rs1914366	genus.LachnospiraceaeUCG001.id.11321	17	36180692	A	G	-0.0659446	0.0146996	TRUE	7.25221e-06	inferred	genus.LachnospiraceaeUCG001.id.11321	0.3688	10147	0.00197947	20.1216
rs2050911	genus.LachnospiraceaeUCG001.id.11321	1	82384407	A	G	0.0751466	0.0153934	TRUE	1.05158e-06	inferred	genus.LachnospiraceaeUCG001.id.11321	0.3042	10148	0.00234287	23.8266
rs2371284	genus.LachnospiraceaeUCG001.id.11321	12	56256262	C	T	-0.0761893	0.0170127	TRUE	7.521e-06	inferred	genus.LachnospiraceaeUCG001.id.11321	0.2227	9961	0.0020094	20.0519
rs437876	genus.LachnospiraceaeUCG001.id.11321	3	42568440	C	T	0.0784637	0.0144768	TRUE	5.96083e-08	inferred	genus.LachnospiraceaeUCG001.id.11321	0.3728	10150	0.00288584	29.3703
rs4981345	genus.LachnospiraceaeUCG001.id.11321	14	21455973	C	T	-0.0681973	0.0149831	TRUE	5.32387e-06	inferred	genus.LachnospiraceaeUCG001.id.11321	0.3509	9961	0.0020755	20.7129
rs573933	genus.LachnospiraceaeUCG001.id.11321	9	14477851	C	T	-0.107898	0.0232346	TRUE	3.41951e-06	inferred	genus.LachnospiraceaeUCG001.id.11321	0.1024	10150	0.00212017	21.5612
rs62496417	genus.LachnospiraceaeUCG001.id.11321	7	96965504	G	T	-0.0748504	0.0165681	TRUE	6.2499e-06	inferred	genus.LachnospiraceaeUCG001.id.11321	0.2714	10150	0.00200681	20.4061
rs626012	genus.LachnospiraceaeUCG001.id.11321	7	79931150	T	C	-0.126978	0.0281511	TRUE	6.46548e-06	inferred	genus.LachnospiraceaeUCG001.id.11321	0.07455	9894	0.0020521	20.3411
rs7341608	genus.LachnospiraceaeUCG001.id.11321	8	56839500	C	T	-0.0784757	0.0177648	TRUE	9.9853e-06	inferred	genus.LachnospiraceaeUCG001.id.11321	0.1899	9917	0.00196389	19.5103
rs78848836	genus.LachnospiraceaeUCG001.id.11321	1	53773248	G	A	-0.118868	0.0259753	TRUE	4.73523e-06	inferred	genus.LachnospiraceaeUCG001.id.11321	0.0835	9506	0.00219814	20.9371
rs79476906	genus.LachnospiraceaeUCG001.id.11321	1	108102470	A	T	-0.087088	0.0197008	TRUE	9.84626e-06	inferred	genus.LachnospiraceaeUCG001.id.11321	0.1441	9917	0.00196658	19.5371
rs8052586	genus.LachnospiraceaeUCG001.id.11321	16	79087756	C	T	0.176336	0.0395882	TRUE	8.41782e-06	inferred	genus.LachnospiraceaeUCG001.id.11321	0.04473	6004	0.00329367	19.8339
rs8104225	genus.LachnospiraceaeUCG001.id.11321	19	13962924	G	A	0.0892098	0.0197665	TRUE	6.38609e-06	inferred	genus.LachnospiraceaeUCG001.id.11321	0.1491	9908	0.00205158	20.3647
rs9403580	genus.LachnospiraceaeUCG001.id.11321	6	145006780	T	C	0.107801	0.0229777	TRUE	2.71178e-06	inferred	genus.LachnospiraceaeUCG001.id.11321	0.1093	10095	0.00217558	22.006
rs985416	genus.LachnospiraceaeUCG001.id.11321	3	148269083	T	C	0.0970258	0.0181807	TRUE	9.46266e-08	inferred	genus.LachnospiraceaeUCG001.id.11321	0.2058	9917	0.0028637	28.4752
rs11128180	genus.LachnospiraceaeUCG004.id.11324	3	70592215	G	A	0.0648288	0.0140126	TRUE	3.71978e-06	inferred	genus.LachnospiraceaeUCG004.id.11324	0.2237	14466	0.00147743	21.4011
rs117276182	genus.LachnospiraceaeUCG004.id.11324	9	96800087	A	G	0.11396	0.0254765	TRUE	7.70763e-06	inferred	genus.LachnospiraceaeUCG004.id.11324	0.07356	11897	0.00167903	20.0057
rs12202257	genus.LachnospiraceaeUCG004.id.11324	6	78609654	A	G	-0.0550876	0.0124186	TRUE	9.16862e-06	inferred	genus.LachnospiraceaeUCG004.id.11324	0.4006	14448	0.00136008	19.6745
rs12673420	genus.LachnospiraceaeUCG004.id.11324	7	71303007	A	G	0.0554351	0.0118375	TRUE	2.82709e-06	inferred	genus.LachnospiraceaeUCG004.id.11324	0.4414	14463	0.00151402	21.9274
rs12747809	genus.LachnospiraceaeUCG004.id.11324	1	240359089	A	G	-0.062197	0.0125685	TRUE	7.47276e-07	inferred	genus.LachnospiraceaeUCG004.id.11324	0.34	14464	0.00169025	24.4858
rs12894272	genus.LachnospiraceaeUCG004.id.11324	14	40536481	G	A	0.0579792	0.0125229	TRUE	3.65922e-06	inferred	genus.LachnospiraceaeUCG004.id.11324	0.3002	14463	0.0014799	21.4326
rs233486	genus.LachnospiraceaeUCG004.id.11324	6	14817584	G	A	-0.0799088	0.017766	TRUE	6.86434e-06	inferred	genus.LachnospiraceaeUCG004.id.11324	0.1243	13710	0.00147344	20.2277
rs2444793	genus.LachnospiraceaeUCG004.id.11324	6	81318836	T	C	-0.0542433	0.0118188	TRUE	4.44098e-06	inferred	genus.LachnospiraceaeUCG004.id.11324	0.4702	14463	0.00145432	21.0615
rs2706242	genus.LachnospiraceaeUCG004.id.11324	13	51292902	C	G	-0.0901399	0.0199712	TRUE	6.3769e-06	inferred	genus.LachnospiraceaeUCG004.id.11324	0.09344	14026	0.00145031	20.3687
rs2726805	genus.LachnospiraceaeUCG004.id.11324	4	183247601	G	A	0.0548397	0.0120844	TRUE	5.67787e-06	inferred	genus.LachnospiraceaeUCG004.id.11324	0.4085	14466	0.00142158	20.591
rs2882478	genus.LachnospiraceaeUCG004.id.11324	2	49904589	A	G	-0.0577091	0.0118338	TRUE	1.07923e-06	inferred	genus.LachnospiraceaeUCG004.id.11324	0.4553	14466	0.00164125	23.7781
rs35182105	genus.LachnospiraceaeUCG004.id.11324	12	24572337	G	A	-0.109724	0.024221	TRUE	5.89474e-06	inferred	genus.LachnospiraceaeUCG004.id.11324	0.07256	13170	0.00155582	20.519
rs62256516	genus.LachnospiraceaeUCG004.id.11324	3	70324294	A	G	0.0592366	0.0132222	TRUE	7.46141e-06	inferred	genus.LachnospiraceaeUCG004.id.11324	0.3181	14026	0.00142895	20.0683
rs6656451	genus.LachnospiraceaeUCG004.id.11324	1	65990422	T	C	-0.05436	0.011947	TRUE	5.36207e-06	inferred	genus.LachnospiraceaeUCG004.id.11324	0.4394	14458	0.00142992	20.7005
rs7629954	genus.LachnospiraceaeUCG004.id.11324	3	154242406	G	A	0.108441	0.023825	TRUE	5.32492e-06	inferred	genus.LachnospiraceaeUCG004.id.11324	0.06859	12568	0.00164566	20.7134
rs7833187	genus.LachnospiraceaeUCG004.id.11324	8	14999559	T	C	-0.0827146	0.018384	TRUE	6.81913e-06	inferred	genus.LachnospiraceaeUCG004.id.11324	0.1163	14466	0.00139742	20.2405
rs10741777	genus.LachnospiraceaeUCG008.id.11328	11	19572557	C	T	-0.0973842	0.0194791	TRUE	5.75055e-07	inferred	genus.LachnospiraceaeUCG008.id.11328	0.2614	7014	0.00355081	24.987
rs10793103	genus.LachnospiraceaeUCG008.id.11328	11	74391775	T	C	0.0974344	0.0181279	TRUE	7.66572e-08	inferred	genus.LachnospiraceaeUCG008.id.11328	0.3042	7014	0.00410183	28.8805
rs10801803	genus.LachnospiraceaeUCG008.id.11328	1	90818872	A	G	-0.117029	0.0243085	TRUE	1.47689e-06	inferred	genus.LachnospiraceaeUCG008.id.11328	0.162	7017	0.00329222	23.1712
rs12594517	genus.LachnospiraceaeUCG008.id.11328	15	37462234	A	G	-0.10231	0.0229475	TRUE	8.25537e-06	inferred	genus.LachnospiraceaeUCG008.id.11328	0.1481	6930	0.00286016	19.8721
rs13024781	genus.LachnospiraceaeUCG008.id.11328	2	168628871	C	T	-0.0798769	0.0168846	TRUE	2.23674e-06	inferred	genus.LachnospiraceaeUCG008.id.11328	0.503	7016	0.00317973	22.3738
rs57091572	genus.LachnospiraceaeUCG008.id.11328	6	81214803	G	A	-0.110443	0.0235801	TRUE	2.81718e-06	inferred	genus.LachnospiraceaeUCG008.id.11328	0.1402	6950	0.0031465	21.9309
rs57254474	genus.LachnospiraceaeUCG008.id.11328	8	23071054	A	G	0.0886511	0.0199045	TRUE	8.43542e-06	inferred	genus.LachnospiraceaeUCG008.id.11328	0.2406	7017	0.00281896	19.8309
rs61944774	genus.LachnospiraceaeUCG008.id.11328	12	129539818	G	A	0.179838	0.0393797	TRUE	4.95304e-06	inferred	genus.LachnospiraceaeUCG008.id.11328	0.05765	6000	0.00346385	20.8484
rs62277846	genus.LachnospiraceaeUCG008.id.11328	2	228100140	T	C	0.102292	0.0212319	TRUE	1.45101e-06	inferred	genus.LachnospiraceaeUCG008.id.11328	0.2356	7016	0.00329751	23.2052
rs67078837	genus.LachnospiraceaeUCG008.id.11328	4	114220647	C	T	-0.0845848	0.0170693	TRUE	7.21865e-07	inferred	genus.LachnospiraceaeUCG008.id.11328	0.4583	7016	0.00348777	24.5489
rs75326324	genus.LachnospiraceaeUCG008.id.11328	17	35277974	A	G	0.157729	0.0355738	TRUE	9.25602e-06	inferred	genus.LachnospiraceaeUCG008.id.11328	0.07455	5862	0.00334245	19.6524
rs75356640	genus.LachnospiraceaeUCG008.id.11328	15	31697284	A	G	0.136523	0.0303128	TRUE	6.67434e-06	inferred	genus.LachnospiraceaeUCG008.id.11328	0.08847	6423	0.00314814	20.2781
rs955844	genus.LachnospiraceaeUCG008.id.11328	16	84992314	C	A	0.112064	0.0228369	TRUE	9.24114e-07	inferred	genus.LachnospiraceaeUCG008.id.11328	0.1998	6863	0.00349641	24.0731
rs9873555	genus.LachnospiraceaeUCG008.id.11328	3	100496680	C	G	-0.121162	0.0233467	TRUE	2.1067e-07	inferred	genus.LachnospiraceaeUCG008.id.11328	0.1571	6577	0.00407827	26.9245
rs10414815	genus.LachnospiraceaeUCG010.id.11330	19	42586245	C	T	0.10453	0.0230253	TRUE	5.63129e-06	inferred	genus.LachnospiraceaeUCG010.id.11330	0.1193	11564	0.00177905	20.606
rs11192447	genus.LachnospiraceaeUCG010.id.11330	10	83848397	G	A	0.126592	0.024345	TRUE	1.99371e-07	inferred	genus.LachnospiraceaeUCG010.id.11330	0.07455	12695	0.00212538	27.0349
rs12346653	genus.LachnospiraceaeUCG010.id.11330	9	92267239	T	C	0.0657686	0.0139569	TRUE	2.44994e-06	inferred	genus.LachnospiraceaeUCG010.id.11330	0.2744	12816	0.00172963	22.2019
rs17730011	genus.LachnospiraceaeUCG010.id.11330	6	84772845	A	G	-0.0702357	0.015706	TRUE	7.75283e-06	inferred	genus.LachnospiraceaeUCG010.id.11330	0.2187	13226	0.00150973	19.9949
rs336138	genus.LachnospiraceaeUCG010.id.11330	5	8146371	T	G	0.0779543	0.0171865	TRUE	5.73924e-06	inferred	genus.LachnospiraceaeUCG010.id.11330	0.163	13236	0.00155193	20.5701
rs4576377	genus.LachnospiraceaeUCG010.id.11330	7	81410263	C	A	-0.0572001	0.0127043	TRUE	6.71839e-06	inferred	genus.LachnospiraceaeUCG010.id.11330	0.3837	13225	0.00153049	20.2687
rs72761829	genus.LachnospiraceaeUCG010.id.11330	1	224897491	T	A	0.111884	0.0238893	TRUE	2.82126e-06	inferred	genus.LachnospiraceaeUCG010.id.11330	0.07157	11488	0.0019057	21.9306
rs72894957	genus.LachnospiraceaeUCG010.id.11330	2	185862591	A	G	0.222263	0.0486425	TRUE	4.8932e-06	inferred	genus.LachnospiraceaeUCG010.id.11330	0.04771	4316	0.00481421	20.869
rs74315802	genus.LachnospiraceaeUCG010.id.11330	14	29872341	T	G	0.0867262	0.0183477	TRUE	2.2807e-06	inferred	genus.LachnospiraceaeUCG010.id.11330	0.1213	12715	0.00175412	22.3393
rs7949326	genus.LachnospiraceaeUCG010.id.11330	11	84862024	C	G	-0.110168	0.024753	TRUE	8.55954e-06	inferred	genus.LachnospiraceaeUCG010.id.11330	0.06859	11971	0.00165198	19.8053
rs9981767	genus.LachnospiraceaeUCG010.id.11330	21	44079875	C	A	0.0655062	0.0131994	TRUE	6.94803e-07	inferred	genus.LachnospiraceaeUCG010.id.11330	0.3161	12816	0.00191809	24.6256
rs11674854	genus.Lactobacillus.id.1837	2	28903275	T	C	-0.0852686	0.0176504	TRUE	1.3586e-06	inferred	genus.Lactobacillus.id.1837	0.4274	6655	0.00349464	23.3314
rs12693845	genus.Lactobacillus.id.1837	2	199312684	T	C	-0.0805447	0.0177429	TRUE	5.63737e-06	inferred	genus.Lactobacillus.id.1837	0.3569	6958	0.00295296	20.6016
rs1530559	genus.Lactobacillus.id.1837	2	135755629	A	G	0.0804001	0.0178207	TRUE	6.43403e-06	inferred	genus.Lactobacillus.id.1837	0.5676	6655	0.00304921	20.3484
rs16861661	genus.Lactobacillus.id.1837	1	18501459	A	G	-0.183147	0.038148	TRUE	1.57909e-06	inferred	genus.Lactobacillus.id.1837	0.0497	5325	0.00430983	23.0405
rs328312	genus.Lactobacillus.id.1837	16	73890910	A	T	0.0815092	0.0169441	TRUE	1.50575e-06	inferred	genus.Lactobacillus.id.1837	0.4473	6950	0.00331854	23.134
rs6092149	genus.Lactobacillus.id.1837	20	54192992	T	A	-0.0801344	0.017149	TRUE	2.97056e-06	inferred	genus.Lactobacillus.id.1837	0.4433	6906	0.00315185	21.8292
rs62314653	genus.Lactobacillus.id.1837	4	109896462	A	C	0.187692	0.0394585	TRUE	1.96787e-06	inferred	genus.Lactobacillus.id.1837	0.06262	5944	0.00379212	22.6185
rs7399658	genus.Lactobacillus.id.1837	13	23834968	A	G	-0.107134	0.0221883	TRUE	1.37638e-06	inferred	genus.Lactobacillus.id.1837	0.2157	6613	0.003513	23.3063
rs75127669	genus.Lactobacillus.id.1837	6	151027636	A	C	0.139784	0.0310414	TRUE	6.69546e-06	inferred	genus.Lactobacillus.id.1837	0.07058	6840	0.00295591	20.2724
rs768253	genus.Lactobacillus.id.1837	8	69010103	G	T	-0.079195	0.0171791	TRUE	4.02741e-06	inferred	genus.Lactobacillus.id.1837	0.3907	6958	0.00304499	21.2456
rs77478751	genus.Lactobacillus.id.1837	3	173151665	G	A	-0.219886	0.0475759	TRUE	3.80447e-06	inferred	genus.Lactobacillus.id.1837	0.05368	3669	0.0057883	21.3493
rs921925	genus.Lactobacillus.id.1837	19	6928017	C	A	0.0985077	0.0203229	TRUE	1.2526e-06	inferred	genus.Lactobacillus.id.1837	0.2624	6952	0.00336817	23.4879
rs10417872	genus.Lactococcus.id.1851	19	28767353	G	T	0.118306	0.024522	TRUE	1.40369e-06	inferred	genus.Lactococcus.id.1851	0.2584	4056	0.00570582	23.2641
rs123059	genus.Lactococcus.id.1851	17	2699935	C	T	-0.13671	0.0274694	TRUE	6.46406e-07	inferred	genus.Lactococcus.id.1851	0.2217	3760	0.00654429	24.7555
rs12621813	genus.Lactococcus.id.1851	2	31266049	A	G	0.108423	0.0239978	TRUE	6.24202e-06	inferred	genus.Lactococcus.id.1851	0.2823	4057	0.00500624	20.4025
rs17168302	genus.Lactococcus.id.1851	7	14650221	A	G	0.191857	0.0424761	TRUE	6.27775e-06	inferred	genus.Lactococcus.id.1851	0.06561	4023	0.00504565	20.3915
rs2293361	genus.Lactococcus.id.1851	2	54114864	T	C	-0.199221	0.0430969	TRUE	3.78901e-06	inferred	genus.Lactococcus.id.1851	0.06461	3787	0.00561099	21.3574
rs34757988	genus.Lactococcus.id.1851	18	64699550	C	G	0.122294	0.0228976	TRUE	9.24846e-08	inferred	genus.Lactococcus.id.1851	0.326	4055	0.00698545	28.5112
rs4766997	genus.Lactococcus.id.1851	12	113161438	T	C	0.114599	0.023839	TRUE	1.5305e-06	inferred	genus.Lactococcus.id.1851	0.2962	4053	0.00566945	23.0979
rs55910161	genus.Lactococcus.id.1851	10	71518643	T	C	0.146426	0.0307367	TRUE	1.89905e-06	inferred	genus.Lactococcus.id.1851	0.1352	3836	0.00588141	22.6827
rs6674304	genus.Lactococcus.id.1851	1	116887742	T	C	0.200758	0.0442121	TRUE	5.60458e-06	inferred	genus.Lactococcus.id.1851	0.06859	3869	0.00530096	20.608
rs757872	genus.Lactococcus.id.1851	22	31532568	C	G	0.140799	0.027582	TRUE	3.3123e-07	inferred	genus.Lactococcus.id.1851	0.2058	3792	0.00682506	26.0447
rs7992246	genus.Lactococcus.id.1851	13	113472525	C	T	0.104232	0.0230786	TRUE	6.29039e-06	inferred	genus.Lactococcus.id.1851	0.3469	4057	0.00500264	20.3877
rs11645029	genus.Marvinbryantia.id.2005	16	5938448	C	G	-0.060618	0.0131551	TRUE	4.06676e-06	inferred	genus.Marvinbryantia.id.2005	0.4523	11709	0.00181012	21.2295
rs1187983	genus.Marvinbryantia.id.2005	1	58441860	T	C	-0.0935456	0.0193174	TRUE	1.28187e-06	inferred	genus.Marvinbryantia.id.2005	0.1223	11896	0.00196739	23.4463
rs12963345	genus.Marvinbryantia.id.2005	18	46255637	C	G	-0.059681	0.0132289	TRUE	6.43928e-06	inferred	genus.Marvinbryantia.id.2005	0.4583	11709	0.00173522	20.3495
rs146541147	genus.Marvinbryantia.id.2005	19	4542097	A	G	0.118845	0.0268423	TRUE	9.53141e-06	inferred	genus.Marvinbryantia.id.2005	0.07058	10778	0.00181551	19.5995
rs17042065	genus.Marvinbryantia.id.2005	2	587649	A	G	-0.10419	0.0235407	TRUE	9.60142e-06	inferred	genus.Marvinbryantia.id.2005	0.0825	11950	0.00163657	19.5858
rs2724813	genus.Marvinbryantia.id.2005	10	12516924	G	A	-0.0840769	0.0167551	TRUE	5.22133e-07	inferred	genus.Marvinbryantia.id.2005	0.2008	11610	0.00216415	25.1759
rs2842896	genus.Marvinbryantia.id.2005	6	132881664	T	C	-0.0649396	0.0131146	TRUE	7.35735e-07	inferred	genus.Marvinbryantia.id.2005	0.5278	11709	0.00208967	24.515
rs2863363	genus.Marvinbryantia.id.2005	3	166039765	G	A	0.0634861	0.0136323	TRUE	3.20789e-06	inferred	genus.Marvinbryantia.id.2005	0.3678	11950	0.00181161	21.6844
rs3125832	genus.Marvinbryantia.id.2005	1	211400180	C	A	0.0679323	0.015012	TRUE	6.0338e-06	inferred	genus.Marvinbryantia.id.2005	0.2624	11709	0.00174581	20.4739
rs61884471	genus.Marvinbryantia.id.2005	11	45826561	A	G	0.124426	0.0248431	TRUE	5.48608e-07	inferred	genus.Marvinbryantia.id.2005	0.08449	11559	0.00216546	25.0806
rs72948274	genus.Marvinbryantia.id.2005	11	79518683	C	A	-0.126354	0.0272212	TRUE	3.45466e-06	inferred	genus.Marvinbryantia.id.2005	0.05765	11561	0.0018602	21.5421
rs10202904	genus.Methanobrevibacter.id.123	2	125440268	G	T	-0.112811	0.0239106	TRUE	2.38137e-06	inferred	genus.Methanobrevibacter.id.123	0.4672	3583	0.00617426	22.2474
rs11018665	genus.Methanobrevibacter.id.123	11	89349287	T	A	0.113013	0.0254343	TRUE	8.8573e-06	inferred	genus.Methanobrevibacter.id.123	0.341	3586	0.00547551	19.7323
rs113023771	genus.Methanobrevibacter.id.123	8	61265914	G	A	-0.220671	0.0485908	TRUE	5.58767e-06	inferred	genus.Methanobrevibacter.id.123	0.07157	3117	0.00657328	20.6113
rs1334944	genus.Methanobrevibacter.id.123	10	112266046	C	T	0.115197	0.0255492	TRUE	6.5194e-06	inferred	genus.Methanobrevibacter.id.123	0.2853	3586	0.00563712	20.318
rs4779844	genus.Methanobrevibacter.id.123	15	31516919	C	G	0.109639	0.0247979	TRUE	9.81121e-06	inferred	genus.Methanobrevibacter.id.123	0.3241	3585	0.0054231	19.5369
rs6004341	genus.Methanobrevibacter.id.123	22	25274327	T	C	0.225345	0.0508846	TRUE	9.48701e-06	inferred	genus.Methanobrevibacter.id.123	0.04771	3022	0.00644791	19.599
rs6776814	genus.Methanobrevibacter.id.123	3	15053083	C	T	-0.188956	0.0419905	TRUE	6.79621e-06	inferred	genus.Methanobrevibacter.id.123	0.08946	3283	0.00613025	20.2374
rs73457410	genus.Methanobrevibacter.id.123	13	41956181	G	A	0.218128	0.044466	TRUE	9.319e-07	inferred	genus.Methanobrevibacter.id.123	0.0666	3387	0.00705467	24.0497
rs75208022	genus.Methanobrevibacter.id.123	12	21338861	T	C	-0.221876	0.0490275	TRUE	6.02376e-06	inferred	genus.Methanobrevibacter.id.123	0.07654	3169	0.00642131	20.4677
rs894996	genus.Methanobrevibacter.id.123	4	104418307	A	C	0.214213	0.0456045	TRUE	2.63773e-06	inferred	genus.Methanobrevibacter.id.123	0.07157	3479	0.00630195	22.0509
rs10093869	genus.Odoribacter.id.952	8	1266824	G	A	-0.0577795	0.0125389	TRUE	4.06545e-06	inferred	genus.Odoribacter.id.952	0.3757	14218	0.00149121	21.2308
rs10423795	genus.Odoribacter.id.952	19	49523088	T	C	0.0550695	0.0121164	TRUE	5.49268e-06	inferred	genus.Odoribacter.id.952	0.4066	14135	0.0014593	20.6544
rs11959849	genus.Odoribacter.id.952	5	36325941	C	T	-0.144712	0.0323593	TRUE	7.74849e-06	inferred	genus.Odoribacter.id.952	0.06262	8234	0.00242294	19.9941
rs16918425	genus.Odoribacter.id.952	11	6848360	T	A	0.0999781	0.0223785	TRUE	7.91002e-06	inferred	genus.Odoribacter.id.952	0.07455	13689	0.00145595	19.9566
rs28417404	genus.Odoribacter.id.952	14	70944224	G	A	-0.0726896	0.0161372	TRUE	6.65362e-06	inferred	genus.Odoribacter.id.952	0.169	14698	0.00137858	20.2876
rs34627176	genus.Odoribacter.id.952	4	1006200	G	A	-0.0668257	0.0150025	TRUE	8.41698e-06	inferred	genus.Odoribacter.id.952	0.2117	14601	0.00135702	19.838
rs34677296	genus.Odoribacter.id.952	4	189897265	A	T	0.0684581	0.0154221	TRUE	9.03921e-06	inferred	genus.Odoribacter.id.952	0.1879	13553	0.00145177	19.7015
rs4793970	genus.Odoribacter.id.952	17	46763962	G	A	-0.0576329	0.0129154	TRUE	8.10701e-06	inferred	genus.Odoribacter.id.952	0.3012	14687	0.00135395	19.9098
rs503751	genus.Odoribacter.id.952	15	58063881	G	C	0.0618294	0.0118887	TRUE	1.98532e-07	inferred	genus.Odoribacter.id.952	0.5199	14218	0.00189872	27.0435
rs6856150	genus.Odoribacter.id.952	4	11907559	A	G	0.0881922	0.0194146	TRUE	5.55739e-06	inferred	genus.Odoribacter.id.952	0.1183	14597	0.00141164	20.6321
rs74553962	genus.Odoribacter.id.952	8	69677480	G	T	0.121449	0.0264106	TRUE	4.25556e-06	inferred	genus.Odoribacter.id.952	0.06262	11803	0.00178839	21.1426
rs74810361	genus.Odoribacter.id.952	4	76946180	G	A	0.219548	0.0485932	TRUE	6.24041e-06	inferred	genus.Odoribacter.id.952	0.0338	3646	0.00556757	20.4018
rs77779484	genus.Odoribacter.id.952	12	67655943	A	G	-0.133489	0.0268526	TRUE	6.65433e-07	inferred	genus.Odoribacter.id.952	0.05865	11935	0.00206633	24.7086
rs1035588	genus.Olsenella.id.822	2	150077190	G	A	-0.108148	0.0236848	TRUE	4.96765e-06	inferred	genus.Olsenella.id.822	0.3827	3739	0.00554536	20.8386
rs11603650	genus.Olsenella.id.822	11	10761543	T	A	-0.103122	0.0233251	TRUE	9.82145e-06	inferred	genus.Olsenella.id.822	0.4642	3739	0.00520037	19.5354
rs17148768	genus.Olsenella.id.822	10	10777085	A	G	0.140434	0.0295602	TRUE	2.02624e-06	inferred	genus.Olsenella.id.822	0.2117	3648	0.00614891	22.5576
rs2759329	genus.Olsenella.id.822	1	231960352	A	G	-0.111131	0.0237218	TRUE	2.80272e-06	inferred	genus.Olsenella.id.822	0.34	3739	0.00583552	21.9353
rs35225860	genus.Olsenella.id.822	1	247642270	G	A	-0.223604	0.0482391	TRUE	3.56391e-06	inferred	genus.Olsenella.id.822	0.05666	3630	0.00588422	21.4743
rs6046522	genus.Olsenella.id.822	20	19969568	T	C	0.122938	0.0269928	TRUE	5.25131e-06	inferred	genus.Olsenella.id.822	0.2863	3705	0.00556758	20.7322
rs61090148	genus.Olsenella.id.822	4	174810498	G	A	-0.104783	0.0231343	TRUE	5.91708e-06	inferred	genus.Olsenella.id.822	0.4225	3739	0.00545678	20.5039
rs62112538	genus.Olsenella.id.822	19	4925018	T	C	-0.19943	0.0407033	TRUE	9.6024e-07	inferred	genus.Olsenella.id.822	0.08052	3630	0.00656984	23.993
rs72691585	genus.Olsenella.id.822	9	21884425	A	C	-0.249079	0.0520814	TRUE	1.73137e-06	inferred	genus.Olsenella.id.822	0.06859	3078	0.00737606	22.8573
rs7540303	genus.Olsenella.id.822	1	179629191	T	C	0.108044	0.023638	TRUE	4.8592e-06	inferred	genus.Olsenella.id.822	0.4215	3739	0.00555654	20.8808
rs775859	genus.Olsenella.id.822	19	55433596	C	T	0.190496	0.0423129	TRUE	6.72942e-06	inferred	genus.Olsenella.id.822	0.07853	3721	0.00541759	20.2578
rs8066522	genus.Olsenella.id.822	17	59632873	A	G	-0.106529	0.0240379	TRUE	9.3493e-06	inferred	genus.Olsenella.id.822	0.3469	3739	0.00522529	19.6295
rs9460691	genus.Olsenella.id.822	6	10422207	A	C	0.119966	0.0268645	TRUE	7.98486e-06	inferred	genus.Olsenella.id.822	0.2167	3739	0.00530508	19.9308
rs11627628	genus.Oscillibacter.id.2063	14	21479605	C	T	0.143961	0.0290223	TRUE	7.03676e-07	inferred	genus.Oscillibacter.id.2063	0.07256	8486	0.0028911	24.5992
rs11990279	genus.Oscillibacter.id.2063	8	11116314	C	T	-0.0824934	0.0180457	TRUE	4.84594e-06	inferred	genus.Oscillibacter.id.2063	0.2396	8528	0.00244444	20.8923
rs12417956	genus.Oscillibacter.id.2063	11	25973451	G	C	0.0785431	0.0174075	TRUE	6.42076e-06	inferred	genus.Oscillibacter.id.2063	0.2445	8928	0.00227511	20.3539
rs12649930	genus.Oscillibacter.id.2063	4	3656291	G	T	0.121589	0.0259612	TRUE	2.82041e-06	inferred	genus.Oscillibacter.id.2063	0.09443	8794	0.00248811	21.93
rs133832	genus.Oscillibacter.id.2063	22	44834707	C	A	-0.0795527	0.0162411	TRUE	9.66964e-07	inferred	genus.Oscillibacter.id.2063	0.3131	8926	0.00268076	23.9874
rs137917150	genus.Oscillibacter.id.2063	12	82366390	A	T	-0.174992	0.0388394	TRUE	6.6207e-06	inferred	genus.Oscillibacter.id.2063	0.06163	5733	0.00352838	20.2927
rs16866406	genus.Oscillibacter.id.2063	2	179457147	G	A	0.0988765	0.0208795	TRUE	2.18441e-06	inferred	genus.Oscillibacter.id.2063	0.1392	8930	0.00250498	22.4206
rs16934185	genus.Oscillibacter.id.2063	9	1798324	G	A	-0.129568	0.028157	TRUE	4.19237e-06	inferred	genus.Oscillibacter.id.2063	0.1044	8492	0.0024873	21.1698
rs234108	genus.Oscillibacter.id.2063	1	184942671	G	A	0.0749553	0.0152632	TRUE	9.06828e-07	inferred	genus.Oscillibacter.id.2063	0.4801	8694	0.00276624	24.1109
rs36095275	genus.Oscillibacter.id.2063	14	32270129	T	C	-0.0752368	0.0156861	TRUE	1.61545e-06	inferred	genus.Oscillibacter.id.2063	0.3618	8694	0.00263914	23.0001
rs4506202	genus.Oscillibacter.id.2063	8	21598077	G	A	-0.0711323	0.0152261	TRUE	2.98668e-06	inferred	genus.Oscillibacter.id.2063	0.5159	8694	0.00250408	21.8201
rs61883564	genus.Oscillibacter.id.2063	11	79013843	G	A	-0.101351	0.0221016	TRUE	4.52443e-06	inferred	genus.Oscillibacter.id.2063	0.1243	8930	0.00234931	21.024
rs62206502	genus.Oscillibacter.id.2063	20	18003390	A	C	-0.0681423	0.0151349	TRUE	6.72116e-06	inferred	genus.Oscillibacter.id.2063	0.4592	8883	0.0022768	20.2664
rs6901560	genus.Oscillibacter.id.2063	6	36931994	G	C	0.0855032	0.018693	TRUE	4.78346e-06	inferred	genus.Oscillibacter.id.2063	0.1988	8525	0.0024482	20.9172
rs75453768	genus.Oscillibacter.id.2063	10	116469806	T	G	0.12212	0.0268629	TRUE	5.46642e-06	inferred	genus.Oscillibacter.id.2063	0.08648	8256	0.00249696	20.6615
rs761240	genus.Oscillibacter.id.2063	20	49507892	G	T	-0.17664	0.0388812	TRUE	5.54437e-06	inferred	genus.Oscillibacter.id.2063	0.0666	5185	0.00396481	20.6314
rs9393920	genus.Oscillibacter.id.2063	6	28580593	G	A	-0.0744662	0.0151081	TRUE	8.26981e-07	inferred	genus.Oscillibacter.id.2063	0.4354	8930	0.00271311	24.2885
rs12206468	genus.Oscillospira.id.2064	6	18093691	A	G	-0.133016	0.0269733	TRUE	8.16503e-07	inferred	genus.Oscillospira.id.2064	0.06362	9554	0.00253891	24.3134
rs12586346	genus.Oscillospira.id.2064	14	58466594	G	A	0.117376	0.0262226	TRUE	7.60023e-06	inferred	genus.Oscillospira.id.2064	0.09145	9687	0.00206406	20.0318
rs1954532	genus.Oscillospira.id.2064	14	28151415	C	T	-0.0826246	0.0175252	TRUE	2.42156e-06	inferred	genus.Oscillospira.id.2064	0.2087	9841	0.00225359	22.2232
rs28889936	genus.Oscillospira.id.2064	4	89483300	C	A	0.114051	0.0252838	TRUE	6.45768e-06	inferred	genus.Oscillospira.id.2064	0.1083	9758	0.00208087	20.3433
rs35516923	genus.Oscillospira.id.2064	22	18271943	G	A	-0.0761698	0.0171886	TRUE	9.36178e-06	inferred	genus.Oscillospira.id.2064	0.2107	9674	0.0020258	19.6334
rs3758971	genus.Oscillospira.id.2064	11	61893663	C	T	0.134469	0.0300751	TRUE	7.78157e-06	inferred	genus.Oscillospira.id.2064	0.06163	7100	0.0028077	19.9852
rs62422654	genus.Oscillospira.id.2064	6	170474630	T	C	0.0898456	0.0198088	TRUE	5.74302e-06	inferred	genus.Oscillospira.id.2064	0.1471	9769	0.00210142	20.5678
rs72866977	genus.Oscillospira.id.2064	6	56160483	C	A	-0.130569	0.0281674	TRUE	3.56138e-06	inferred	genus.Oscillospira.id.2064	0.06958	9098	0.00235622	21.4828
rs73038677	genus.Oscillospira.id.2064	3	172373615	A	T	-0.08321	0.0168666	TRUE	8.07966e-07	inferred	genus.Oscillospira.id.2064	0.1819	10195	0.00238164	24.334
rs751183	genus.Oscillospira.id.2064	1	76803093	C	T	-0.0774322	0.0172216	TRUE	6.91656e-06	inferred	genus.Oscillospira.id.2064	0.2455	9841	0.00205007	20.2121
rs75570604	genus.Oscillospira.id.2064	16	89846677	G	C	0.137112	0.0307276	TRUE	8.11345e-06	inferred	genus.Oscillospira.id.2064	0.06759	8200	0.00242228	19.9061
rs8076323	genus.Oscillospira.id.2064	17	14881860	G	A	0.0715392	0.0156539	TRUE	4.87572e-06	inferred	genus.Oscillospira.id.2064	0.2575	10193	0.00204481	20.8814
rs10464997	genus.Oxalobacter.id.2978	8	20902693	A	G	0.137691	0.0294804	TRUE	3.00321e-06	inferred	genus.Oxalobacter.id.2978	0.1531	4650	0.00466939	21.8051
rs11108500	genus.Oxalobacter.id.2978	12	96819204	G	A	-0.199099	0.0427327	TRUE	3.17474e-06	inferred	genus.Oxalobacter.id.2978	0.07654	4303	0.00501952	21.6979
rs111966731	genus.Oxalobacter.id.2978	15	93941937	C	T	0.213114	0.047162	TRUE	6.21989e-06	inferred	genus.Oxalobacter.id.2978	0.07157	3931	0.00516759	20.4089
rs12004269	genus.Oxalobacter.id.2978	9	19682560	T	G	0.217122	0.0466317	TRUE	3.22242e-06	inferred	genus.Oxalobacter.id.2978	0.05964	4297	0.0050199	21.6693
rs1569853	genus.Oxalobacter.id.2978	6	38550301	C	T	-0.138078	0.0296981	TRUE	3.32953e-06	inferred	genus.Oxalobacter.id.2978	0.1382	4492	0.0047892	21.607
rs36057338	genus.Oxalobacter.id.2978	4	189935314	T	G	0.207847	0.0421439	TRUE	8.14591e-07	inferred	genus.Oxalobacter.id.2978	0.07555	4244	0.0056985	24.3116
rs4428215	genus.Oxalobacter.id.2978	3	171947435	A	G	0.130293	0.0242237	TRUE	7.50149e-08	inferred	genus.Oxalobacter.id.2978	0.2604	4655	0.00617658	28.9183
rs6000536	genus.Oxalobacter.id.2978	22	37421469	T	C	-0.130992	0.0253804	TRUE	2.45441e-07	inferred	genus.Oxalobacter.id.2978	0.2107	4654	0.00569099	26.626
rs6071435	genus.Oxalobacter.id.2978	20	59502888	A	T	-0.105512	0.021489	TRUE	9.10439e-07	inferred	genus.Oxalobacter.id.2978	0.3638	4635	0.00517455	24.0984
rs6993398	genus.Oxalobacter.id.2978	8	115560689	A	G	0.127217	0.0278855	TRUE	5.06369e-06	inferred	genus.Oxalobacter.id.2978	0.1531	4656	0.00445026	20.8041
rs736744	genus.Oxalobacter.id.2978	9	87514407	T	C	0.117882	0.0211262	TRUE	2.40671e-08	inferred	genus.Oxalobacter.id.2978	0.4155	4655	0.0066441	31.1218
rs76681900	genus.Oxalobacter.id.2978	18	52935941	T	G	-0.173567	0.038909	TRUE	8.16359e-06	inferred	genus.Oxalobacter.id.2978	0.08449	4303	0.0046032	19.8899
rs9321445	genus.Oxalobacter.id.2978	6	134753224	T	C	0.103603	0.023122	TRUE	7.43866e-06	inferred	genus.Oxalobacter.id.2978	0.2952	4654	0.00429539	20.0684
rs114567323	genus.Parabacteroides.id.954	3	52354847	C	T	0.186478	0.0405199	TRUE	4.18203e-06	inferred	genus.Parabacteroides.id.954	0.04672	5859	0.00360185	21.1723
rs115602804	genus.Parabacteroides.id.954	3	191572365	A	G	0.10308	0.0222736	TRUE	3.69374e-06	inferred	genus.Parabacteroides.id.954	0.0666	16394	0.00130472	21.4149
rs17141986	genus.Parabacteroides.id.954	16	7045276	C	G	0.0500303	0.0111459	TRUE	7.1672e-06	inferred	genus.Parabacteroides.id.954	0.4274	16825	0.00119608	20.1457
rs3860755	genus.Parabacteroides.id.954	5	169360155	C	G	0.0558784	0.0116625	TRUE	1.657e-06	inferred	genus.Parabacteroides.id.954	0.3082	17294	0.00132567	22.954
rs4236095	genus.Parabacteroides.id.954	6	47368687	A	G	0.0761961	0.0157042	TRUE	1.22241e-06	inferred	genus.Parabacteroides.id.954	0.1252	16383	0.00143489	23.5387
rs60884758	genus.Parabacteroides.id.954	9	2217340	T	C	-0.0702667	0.0142249	TRUE	7.82428e-07	inferred	genus.Parabacteroides.id.954	0.165	17293	0.00140902	24.3978
rs6657302	genus.Parabacteroides.id.954	1	85585609	C	T	-0.10452	0.0225521	TRUE	3.57656e-06	inferred	genus.Parabacteroides.id.954	0.05169	16552	0.00129601	21.4768
rs72893646	genus.Parabacteroides.id.954	2	38037203	T	A	-0.0715594	0.0156668	TRUE	4.93363e-06	inferred	genus.Parabacteroides.id.954	0.1282	16508	0.00126221	20.8604
rs7298818	genus.Parabacteroides.id.954	12	56396953	T	C	0.0888832	0.0200902	TRUE	9.67974e-06	inferred	genus.Parabacteroides.id.954	0.07654	16510	0.00118416	19.5712
rs11881426	genus.Paraprevotella.id.962	19	44911016	A	T	-0.151774	0.0341566	TRUE	8.85187e-06	inferred	genus.Paraprevotella.id.962	0.07157	5882	0.00334553	19.7377
rs13023298	genus.Paraprevotella.id.962	2	150537035	G	A	0.104439	0.0235333	TRUE	9.08268e-06	inferred	genus.Paraprevotella.id.962	0.09841	7179	0.00273595	19.6898
rs145020347	genus.Paraprevotella.id.962	11	114526679	G	A	-0.12465	0.0262323	TRUE	2.01643e-06	inferred	genus.Paraprevotella.id.962	0.1392	6859	0.00328112	22.5727
rs17109926	genus.Paraprevotella.id.962	12	71978728	G	A	-0.0988335	0.0216172	TRUE	4.83116e-06	inferred	genus.Paraprevotella.id.962	0.1879	7179	0.00290325	20.8973
rs17785622	genus.Paraprevotella.id.962	6	83459314	G	A	0.248065	0.0524304	TRUE	2.23056e-06	inferred	genus.Paraprevotella.id.962	0.05964	3288	0.00676219	22.3718
rs2081023	genus.Paraprevotella.id.962	5	174606261	G	A	-0.122561	0.0236507	TRUE	2.19387e-07	inferred	genus.Paraprevotella.id.962	0.1024	7178	0.00372725	26.8468
rs3008582	genus.Paraprevotella.id.962	1	195971173	C	T	0.10572	0.0227246	TRUE	3.2835e-06	inferred	genus.Paraprevotella.id.962	0.1322	7175	0.00300742	21.6373
rs3801748	genus.Paraprevotella.id.962	7	81759508	A	G	0.0779721	0.0171691	TRUE	5.58782e-06	inferred	genus.Paraprevotella.id.962	0.3459	7179	0.00286465	20.6187
rs4756632	genus.Paraprevotella.id.962	11	41079703	T	G	-0.138905	0.0289897	TRUE	1.65499e-06	inferred	genus.Paraprevotella.id.962	0.09344	7179	0.00318787	22.9525
rs4767113	genus.Paraprevotella.id.962	12	114131978	T	C	0.0882466	0.018382	TRUE	1.58096e-06	inferred	genus.Paraprevotella.id.962	0.2873	6900	0.00332901	23.0402
rs58117850	genus.Paraprevotella.id.962	3	149296419	A	C	-0.149982	0.0324013	TRUE	3.67632e-06	inferred	genus.Paraprevotella.id.962	0.07058	6838	0.00312367	21.4204
rs77693755	genus.Paraprevotella.id.962	18	69706809	T	C	-0.141858	0.0308514	TRUE	4.26346e-06	inferred	genus.Paraprevotella.id.962	0.07952	6558	0.00321358	21.1361
rs9602779	genus.Paraprevotella.id.962	13	86162420	C	A	-0.106692	0.0220264	TRUE	1.27362e-06	inferred	genus.Paraprevotella.id.962	0.173	7177	0.00325849	23.4561
rs9900242	genus.Paraprevotella.id.962	17	69135631	G	A	-0.0852967	0.0175212	TRUE	1.12615e-06	inferred	genus.Paraprevotella.id.962	0.3608	6900	0.00342294	23.6926
rs10899911	genus.Parasutterella.id.2892	10	44293839	G	A	-0.0717102	0.0148151	TRUE	1.29625e-06	inferred	genus.Parasutterella.id.2892	0.2724	11386	0.00205346	23.4247
rs11715853	genus.Parasutterella.id.2892	3	30163689	A	G	-0.0662952	0.0146114	TRUE	5.69995e-06	inferred	genus.Parasutterella.id.2892	0.3141	11386	0.00180478	20.5828
rs1403396	genus.Parasutterella.id.2892	12	126498824	T	A	-0.0756729	0.0159035	TRUE	1.95265e-06	inferred	genus.Parasutterella.id.2892	0.2147	11378	0.00198595	22.6371
rs1816916	genus.Parasutterella.id.2892	2	13891645	T	A	0.0878343	0.019805	TRUE	9.20909e-06	inferred	genus.Parasutterella.id.2892	0.1163	11385	0.00172463	19.6654
rs2090816	genus.Parasutterella.id.2892	6	137615592	C	A	0.0840967	0.0177315	TRUE	2.10796e-06	inferred	genus.Parasutterella.id.2892	0.1571	11385	0.00197187	22.4901
rs2387977	genus.Parasutterella.id.2892	20	25599776	C	T	-0.0681778	0.0134756	TRUE	4.20652e-07	inferred	genus.Parasutterella.id.2892	0.4583	11345	0.00225117	25.5927
rs35055552	genus.Parasutterella.id.2892	8	114804024	C	T	0.109554	0.0235433	TRUE	3.26645e-06	inferred	genus.Parasutterella.id.2892	0.07753	9970	0.00216714	21.649
rs35414597	genus.Parasutterella.id.2892	4	15565736	A	T	-0.0684946	0.0142143	TRUE	1.44495e-06	inferred	genus.Parasutterella.id.2892	0.339	11386	0.00203519	23.2158
rs4671249	genus.Parasutterella.id.2892	2	55785692	C	T	0.146785	0.0322261	TRUE	5.2427e-06	inferred	genus.Parasutterella.id.2892	0.05964	7358	0.00281166	20.7409
rs55877868	genus.Parasutterella.id.2892	17	14692867	C	A	-0.104458	0.0228089	TRUE	4.65668e-06	inferred	genus.Parasutterella.id.2892	0.09642	10588	0.00197696	20.9696
rs60622892	genus.Parasutterella.id.2892	2	119731282	G	T	-0.148495	0.0324716	TRUE	4.80614e-06	inferred	genus.Parasutterella.id.2892	0.03579	8045	0.00259277	20.9078
rs62273907	genus.Parasutterella.id.2892	3	156550415	G	A	0.229468	0.0502262	TRUE	4.9077e-06	inferred	genus.Parasutterella.id.2892	0.0497	3691	0.0056233	20.8617
rs6809952	genus.Parasutterella.id.2892	3	193896709	A	G	-0.0684957	0.0150892	TRUE	5.64143e-06	inferred	genus.Parasutterella.id.2892	0.2734	11077	0.00185681	20.6024
rs6828768	genus.Parasutterella.id.2892	4	65556925	T	C	0.0636852	0.0132645	TRUE	1.57742e-06	inferred	genus.Parasutterella.id.2892	0.5	11386	0.00202043	23.0472
rs7303158	genus.Parasutterella.id.2892	12	5275540	T	C	0.0646859	0.0134256	TRUE	1.44928e-06	inferred	genus.Parasutterella.id.2892	0.4423	11386	0.00203468	23.2101
rs7311004	genus.Parasutterella.id.2892	12	53260710	C	T	-0.0617522	0.0136438	TRUE	6.01066e-06	inferred	genus.Parasutterella.id.2892	0.3757	11384	0.00179621	20.4812
rs7572229	genus.Parasutterella.id.2892	2	72235444	A	G	0.066273	0.0132736	TRUE	5.94953e-07	inferred	genus.Parasutterella.id.2892	0.4901	11383	0.00218519	24.9242
rs78383039	genus.Parasutterella.id.2892	2	178954708	C	T	-0.146315	0.0297119	TRUE	8.46017e-07	inferred	genus.Parasutterella.id.2892	0.0666	9174	0.00263638	24.2448
rs8039785	genus.Parasutterella.id.2892	15	67316307	G	T	0.0618345	0.0133	TRUE	3.33226e-06	inferred	genus.Parasutterella.id.2892	0.4523	11383	0.00189529	21.6113
rs823424	genus.Parasutterella.id.2892	8	16674526	A	G	-0.0713448	0.0156958	TRUE	5.48139e-06	inferred	genus.Parasutterella.id.2892	0.2097	11386	0.00181133	20.6576
rs900566	genus.Parasutterella.id.2892	2	20706730	G	A	-0.0586944	0.0132828	TRUE	9.9238e-06	inferred	genus.Parasutterella.id.2892	0.4781	11376	0.00171348	19.5226
rs10031059	genus.Peptococcus.id.2037	4	35358594	C	T	-0.121167	0.0225844	TRUE	8.09252e-08	inferred	genus.Peptococcus.id.2037	0.2207	5526	0.0051818	28.7734
rs11001948	genus.Peptococcus.id.2037	10	78724969	A	C	-0.191013	0.038102	TRUE	5.35342e-07	inferred	genus.Peptococcus.id.2037	0.07058	5607	0.00446227	25.1231
rs11030569	genus.Peptococcus.id.2037	11	4019788	T	A	-0.17402	0.0374133	TRUE	3.29871e-06	inferred	genus.Peptococcus.id.2037	0.07753	5329	0.00404335	21.6263
rs2054133	genus.Peptococcus.id.2037	2	33691809	A	G	0.0895433	0.0188332	TRUE	1.98884e-06	inferred	genus.Peptococcus.id.2037	0.4742	5657	0.00398017	22.5978
rs34282744	genus.Peptococcus.id.2037	15	75073172	C	G	0.191797	0.0399832	TRUE	1.61104e-06	inferred	genus.Peptococcus.id.2037	0.06163	5257	0.00435807	23.0019
rs36121075	genus.Peptococcus.id.2037	20	43118017	G	A	-0.14067	0.030628	TRUE	4.37213e-06	inferred	genus.Peptococcus.id.2037	0.1282	5301	0.00396355	21.0864
rs413827	genus.Peptococcus.id.2037	14	57985112	A	G	0.110229	0.0237523	TRUE	3.47093e-06	inferred	genus.Peptococcus.id.2037	0.2127	5482	0.00391328	21.529
rs5770862	genus.Peptococcus.id.2037	22	50973113	C	T	0.162018	0.0356813	TRUE	5.60708e-06	inferred	genus.Peptococcus.id.2037	0.0666	5431	0.00378197	20.6103
rs57905414	genus.Peptococcus.id.2037	3	17702616	A	T	0.184818	0.0322855	TRUE	1.03753e-08	inferred	genus.Peptococcus.id.2037	0.1064	5483	0.00594108	32.7577
rs62424012	genus.Peptococcus.id.2037	6	99020209	A	G	0.137164	0.0292136	TRUE	2.66331e-06	inferred	genus.Peptococcus.id.2037	0.09742	5656	0.0038825	22.0372
rs6821675	genus.Peptococcus.id.2037	4	92660598	A	C	0.143777	0.0314731	TRUE	4.91798e-06	inferred	genus.Peptococcus.id.2037	0.1044	5503	0.00377796	20.8614
rs7033353	genus.Peptococcus.id.2037	9	104595848	G	T	0.090152	0.018995	TRUE	2.07388e-06	inferred	genus.Peptococcus.id.2037	0.4195	5657	0.00396606	22.5174
rs72850165	genus.Peptococcus.id.2037	11	968356	C	T	-0.134304	0.0300423	TRUE	7.80389e-06	inferred	genus.Peptococcus.id.2037	0.1083	5627	0.00353911	19.9782
rs74592222	genus.Peptococcus.id.2037	1	75971700	A	G	0.137957	0.0302965	TRUE	5.27445e-06	inferred	genus.Peptococcus.id.2037	0.1173	5329	0.00387588	20.7272
rs77614201	genus.Peptococcus.id.2037	13	89245906	C	T	-0.175864	0.0387523	TRUE	5.67499e-06	inferred	genus.Peptococcus.id.2037	0.05964	5329	0.00384979	20.5871
rs7766680	genus.Peptococcus.id.2037	6	162239191	C	G	0.0976832	0.0214155	TRUE	5.08301e-06	inferred	genus.Peptococcus.id.2037	0.2485	5655	0.00366569	20.7984
rs77681628	genus.Peptococcus.id.2037	13	91182556	T	C	0.200307	0.0387328	TRUE	2.32198e-07	inferred	genus.Peptococcus.id.2037	0.05865	4842	0.00549312	26.7336
rs12618201	genus.Phascolarctobacterium.id.2168	2	174436533	G	A	0.0641657	0.0138202	TRUE	3.4356e-06	inferred	genus.Phascolarctobacterium.id.2168	0.3469	11113	0.001936	21.5526
rs1264476	genus.Phascolarctobacterium.id.2168	8	102434276	G	T	0.0767335	0.0166041	TRUE	3.81255e-06	inferred	genus.Phascolarctobacterium.id.2168	0.1998	11104	0.00191966	21.353
rs130483	genus.Phascolarctobacterium.id.2168	22	47942612	G	A	0.0655056	0.0143596	TRUE	5.07144e-06	inferred	genus.Phascolarctobacterium.id.2168	0.3479	11096	0.00187195	20.8064
rs139811148	genus.Phascolarctobacterium.id.2168	6	118781263	G	A	-0.088032	0.0199153	TRUE	9.8555e-06	inferred	genus.Phascolarctobacterium.id.2168	0.1412	11015	0.00177073	19.5357
rs55766124	genus.Phascolarctobacterium.id.2168	11	1284226	C	T	-0.168413	0.0363208	TRUE	3.53808e-06	inferred	genus.Phascolarctobacterium.id.2168	0.0497	6383	0.00335703	21.4934
rs56069061	genus.Phascolarctobacterium.id.2168	3	168339417	A	G	-0.111306	0.0230694	TRUE	1.4013e-06	inferred	genus.Phascolarctobacterium.id.2168	0.1014	11007	0.00211045	23.2746
rs56157888	genus.Phascolarctobacterium.id.2168	4	183252836	C	A	0.0954864	0.0193976	TRUE	8.54111e-07	inferred	genus.Phascolarctobacterium.id.2168	0.17	10031	0.00240987	24.227
rs6427992	genus.Phascolarctobacterium.id.2168	1	203102563	C	G	-0.0652458	0.0137508	TRUE	2.08649e-06	inferred	genus.Phascolarctobacterium.id.2168	0.3926	11113	0.00202179	22.5097
rs74540770	genus.Phascolarctobacterium.id.2168	3	186553389	A	G	-0.121014	0.0258621	TRUE	2.87965e-06	inferred	genus.Phascolarctobacterium.id.2168	0.06461	9403	0.00232312	21.8905
rs74847270	genus.Phascolarctobacterium.id.2168	22	47841258	G	A	-0.104889	0.0230998	TRUE	5.60702e-06	inferred	genus.Phascolarctobacterium.id.2168	0.08748	11098	0.00185436	20.6142
rs75882962	genus.Phascolarctobacterium.id.2168	12	53098742	C	T	0.0968661	0.0190575	TRUE	3.71851e-07	inferred	genus.Phascolarctobacterium.id.2168	0.167	10710	0.00240644	25.8303
rs76124218	genus.Phascolarctobacterium.id.2168	17	73584441	G	C	-0.159361	0.0344532	TRUE	3.73817e-06	inferred	genus.Phascolarctobacterium.id.2168	0.05169	7314	0.00291663	21.3888
rs7982713	genus.Phascolarctobacterium.id.2168	13	71376322	A	G	0.0726922	0.0163201	TRUE	8.42252e-06	inferred	genus.Phascolarctobacterium.id.2168	0.2286	10710	0.001849	19.8358
rs11035469	genus.Prevotella7.id.11182	11	39809747	G	A	-0.144165	0.0311897	TRUE	3.79671e-06	inferred	genus.Prevotella7.id.11182	0.1958	3488	0.00608795	21.3526
rs12195431	genus.Prevotella7.id.11182	6	91019654	C	T	0.196528	0.0442322	TRUE	8.8674e-06	inferred	genus.Prevotella7.id.11182	0.07853	3489	0.00562626	19.7298
rs2240542	genus.Prevotella7.id.11182	2	242066314	T	C	0.12085	0.0261776	TRUE	3.902e-06	inferred	genus.Prevotella7.id.11182	0.2575	3489	0.00607137	21.3002
rs2918132	genus.Prevotella7.id.11182	10	133000320	T	C	-0.114648	0.0254916	TRUE	6.87559e-06	inferred	genus.Prevotella7.id.11182	0.3678	3318	0.00605937	20.2153
rs385483	genus.Prevotella7.id.11182	3	60476025	G	A	0.137033	0.0291906	TRUE	2.67332e-06	inferred	genus.Prevotella7.id.11182	0.2068	3318	0.00659807	22.0245
rs4879924	genus.Prevotella7.id.11182	9	35681368	T	C	-0.157752	0.0343454	TRUE	4.36708e-06	inferred	genus.Prevotella7.id.11182	0.1402	3489	0.00601026	21.0845
rs57404562	genus.Prevotella7.id.11182	2	12101762	A	C	0.155486	0.0316057	TRUE	8.67337e-07	inferred	genus.Prevotella7.id.11182	0.1799	3487	0.00689285	24.1883
rs62026720	genus.Prevotella7.id.11182	15	91601687	T	C	-0.219326	0.0494296	TRUE	9.11619e-06	inferred	genus.Prevotella7.id.11182	0.07753	3177	0.00615894	19.6758
rs9426434	genus.Prevotella7.id.11182	1	29736216	C	T	-0.123657	0.0278514	TRUE	9.00071e-06	inferred	genus.Prevotella7.id.11182	0.2734	3318	0.00590601	19.7007
rs9608249	genus.Prevotella7.id.11182	22	24613952	G	A	-0.158213	0.0336317	TRUE	2.54749e-06	inferred	genus.Prevotella7.id.11182	0.171	3482	0.00631551	22.1176
rs9959718	genus.Prevotella7.id.11182	18	71442664	A	G	0.133012	0.0275361	TRUE	1.36222e-06	inferred	genus.Prevotella7.id.11182	0.2495	3489	0.00664324	23.3199
rs10512344	genus.Prevotella9.id.11183	9	109009495	G	C	0.247373	0.0544087	TRUE	5.45269e-06	inferred	genus.Prevotella9.id.11183	0.0328	3063	0.00670347	20.6578
rs111509883	genus.Prevotella9.id.11183	19	639161	C	T	0.171131	0.0347624	TRUE	8.52865e-07	inferred	genus.Prevotella9.id.11183	0.08449	6960	0.0034699	24.2276
rs11199734	genus.Prevotella9.id.11183	10	122819400	T	A	0.0770209	0.0169462	TRUE	5.493e-06	inferred	genus.Prevotella9.id.11183	0.2177	10263	0.00200874	20.6532
rs11685699	genus.Prevotella9.id.11183	2	11232685	T	C	-0.141357	0.0295665	TRUE	1.74423e-06	inferred	genus.Prevotella9.id.11183	0.0825	8342	0.00273262	22.8525
rs117271932	genus.Prevotella9.id.11183	22	44236460	G	A	0.208089	0.0440393	TRUE	2.30039e-06	inferred	genus.Prevotella9.id.11183	0.04672	4878	0.00455608	22.3171
rs12648235	genus.Prevotella9.id.11183	4	161115744	C	T	0.0785902	0.0177676	TRUE	9.72305e-06	inferred	genus.Prevotella9.id.11183	0.1571	10271	0.00190126	19.5613
rs1304512	genus.Prevotella9.id.11183	5	63736025	A	G	0.0761593	0.0165885	TRUE	4.40923e-06	inferred	genus.Prevotella9.id.11183	0.2187	9790	0.00214841	21.0739
rs16966465	genus.Prevotella9.id.11183	15	38513730	C	G	0.0743348	0.0165291	TRUE	6.88478e-06	inferred	genus.Prevotella9.id.11183	0.2346	10261	0.00196718	20.221
rs2104588	genus.Prevotella9.id.11183	10	12497581	C	T	0.105558	0.023773	TRUE	8.98487e-06	inferred	genus.Prevotella9.id.11183	0.1193	9268	0.0021228	19.7117
rs2495052	genus.Prevotella9.id.11183	1	14161251	G	A	0.0838978	0.0188523	TRUE	8.57634e-06	inferred	genus.Prevotella9.id.11183	0.1789	9790	0.00201889	19.8008
rs2683313	genus.Prevotella9.id.11183	8	19115604	G	A	-0.0724576	0.0151603	TRUE	1.75788e-06	inferred	genus.Prevotella9.id.11183	0.3082	10260	0.00222147	22.8386
rs4821647	genus.Prevotella9.id.11183	22	37758730	C	G	0.0636957	0.0143983	TRUE	9.69617e-06	inferred	genus.Prevotella9.id.11183	0.3638	10179	0.00191893	19.5665
rs4968431	genus.Prevotella9.id.11183	17	59421778	T	G	0.0640113	0.0144162	TRUE	8.9865e-06	inferred	genus.Prevotella9.id.11183	0.3638	10271	0.00191586	19.7118
rs6853047	genus.Prevotella9.id.11183	4	4730780	C	T	0.0880853	0.0198422	TRUE	9.02581e-06	inferred	genus.Prevotella9.id.11183	0.1183	10264	0.00191636	19.7034
rs7232121	genus.Prevotella9.id.11183	18	19993452	C	G	0.0671292	0.014423	TRUE	3.25038e-06	inferred	genus.Prevotella9.id.11183	0.4791	9790	0.00220786	21.6583
rs7237249	genus.Prevotella9.id.11183	18	71992502	T	C	-0.0823764	0.0182126	TRUE	6.09559e-06	inferred	genus.Prevotella9.id.11183	0.1352	10271	0.00198786	20.454
rs72815774	genus.Prevotella9.id.11183	2	91954502	C	T	-0.176186	0.0393068	TRUE	7.38334e-06	inferred	genus.Prevotella9.id.11183	0.07058	5728	0.00349529	20.0842
rs746764	genus.Prevotella9.id.11183	20	21470713	C	T	-0.0915772	0.0193245	TRUE	2.14862e-06	inferred	genus.Prevotella9.id.11183	0.173	9385	0.00238719	22.4526
rs9428102	genus.Prevotella9.id.11183	1	118852817	G	A	-0.0778844	0.0176068	TRUE	9.70958e-06	inferred	genus.Prevotella9.id.11183	0.2366	10264	0.00190281	19.5639
rs9613013	genus.Prevotella9.id.11183	22	26152738	A	G	0.0917591	0.0202697	TRUE	5.98505e-06	inferred	genus.Prevotella9.id.11183	0.1451	9790	0.00208888	20.4888
rs10078748	genus.RikenellaceaeRC9gutgroup.id.11191	5	115341611	T	G	-0.149752	0.0327468	TRUE	4.80719e-06	inferred	genus.RikenellaceaeRC9gutgroup.id.11191	0.1928	3330	0.00624087	20.9001
rs11060474	genus.RikenellaceaeRC9gutgroup.id.11191	12	130116286	G	A	0.17862	0.04034	TRUE	9.51769e-06	inferred	genus.RikenellaceaeRC9gutgroup.id.11191	0.09145	3156	0.0061739	19.5934
rs12501673	genus.RikenellaceaeRC9gutgroup.id.11191	4	163830516	G	A	0.116395	0.0262253	TRUE	9.06814e-06	inferred	genus.RikenellaceaeRC9gutgroup.id.11191	0.325	3334	0.00587361	19.6865
rs17032291	genus.RikenellaceaeRC9gutgroup.id.11191	4	155865671	C	T	-0.169579	0.0368251	TRUE	4.12526e-06	inferred	genus.RikenellaceaeRC9gutgroup.id.11191	0.1412	3206	0.00657093	21.1925
rs17582787	genus.RikenellaceaeRC9gutgroup.id.11191	4	149562638	G	A	-0.157739	0.0339924	TRUE	3.47693e-06	inferred	genus.RikenellaceaeRC9gutgroup.id.11191	0.1292	3320	0.00644421	21.5206
rs2900503	genus.RikenellaceaeRC9gutgroup.id.11191	9	112657543	T	G	-0.172329	0.0326671	TRUE	1.32533e-07	inferred	genus.RikenellaceaeRC9gutgroup.id.11191	0.171	3320	0.00831251	27.8121
rs2998141	genus.RikenellaceaeRC9gutgroup.id.11191	10	135010198	C	T	-0.136346	0.0293073	TRUE	3.28239e-06	inferred	genus.RikenellaceaeRC9gutgroup.id.11191	0.2217	3330	0.00645772	21.631
rs4717843	genus.RikenellaceaeRC9gutgroup.id.11191	7	73334987	T	G	-0.119376	0.0260548	TRUE	4.61155e-06	inferred	genus.RikenellaceaeRC9gutgroup.id.11191	0.3618	3220	0.00647709	20.9792
rs7113155	genus.RikenellaceaeRC9gutgroup.id.11191	11	102429543	C	G	0.114423	0.0247798	TRUE	3.88255e-06	inferred	genus.RikenellaceaeRC9gutgroup.id.11191	0.4523	3334	0.00635467	21.3092
rs7193937	genus.RikenellaceaeRC9gutgroup.id.11191	16	76605358	C	G	0.124153	0.027741	TRUE	7.62541e-06	inferred	genus.RikenellaceaeRC9gutgroup.id.11191	0.2893	3220	0.00618191	20.0171
rs7712231	genus.RikenellaceaeRC9gutgroup.id.11191	5	31406285	G	A	0.156284	0.0350462	TRUE	8.22024e-06	inferred	genus.RikenellaceaeRC9gutgroup.id.11191	0.165	3334	0.00592923	19.874
rs80309088	genus.RikenellaceaeRC9gutgroup.id.11191	6	165668732	A	G	0.17405	0.0383423	TRUE	5.64226e-06	inferred	genus.RikenellaceaeRC9gutgroup.id.11191	0.1292	3170	0.0064583	20.5929
rs9887954	genus.RikenellaceaeRC9gutgroup.id.11191	1	164800873	A	G	-0.114849	0.0249013	TRUE	3.98457e-06	inferred	genus.RikenellaceaeRC9gutgroup.id.11191	0.4364	3330	0.00634752	21.2595
rs10091895	genus.Romboutsia.id.11347	8	3391361	C	T	-0.0649918	0.0145501	TRUE	7.9413e-06	inferred	genus.Romboutsia.id.11347	0.2137	14188	0.00140428	19.9491
rs10279978	genus.Romboutsia.id.11347	7	5319387	G	A	-0.0622202	0.0127675	TRUE	1.09741e-06	inferred	genus.Romboutsia.id.11347	0.3479	14143	0.0016764	23.7458
rs11221428	genus.Romboutsia.id.11347	11	99665050	C	T	-0.0726779	0.0158263	TRUE	4.38563e-06	inferred	genus.Romboutsia.id.11347	0.1551	14187	0.00148426	21.0855
rs114398731	genus.Romboutsia.id.11347	5	57229635	C	G	-0.131039	0.0293815	TRUE	8.20003e-06	inferred	genus.Romboutsia.id.11347	0.03579	10326	0.00192257	19.8868
[truncated: 1,038 more rows]

## Sheet: Table S3
Table S24.Comparison of five statistical methods
Statistical methods	Advantages	Disadvantages	Efficacy and applications	References
IVW	IVW has high estimation precision and high test efficacy when all instrumental variables are valid instrumental variables.	When the average level of multivariate validity of an IVs is not zero, its estimates are biased.	The IVW method is one of the classical methods of MR analysis and is currently considered to be the most reliable method of analysis in MR, so it is used as the main basis for determining the outcome.	Burgess S, Butterworth A, Thompson SG. Mendelian randomization analysis with multiple genetic variants using summarized data. Genet Epidemiol. 2013;37(7):658-665. doi:10.1002/gepi.21758
Simple mode	This method is similar to the weighted mean approach in that it allows for the presence of polymorphism in instrumental variables by defining the actual causal effect of an IV as the true causal effect plus a parameter, and it allows for the presence of polymorphism in the majority of SNPs when the assumption that the instrumental variable with a parameter of zero occurs with the highest frequenc…	The method is inefficient when the precision of the estimates corresponding to different genetic variants varies considerably.	It can be used as a complement to the IVW method.	Hartwig FP, Davey Smith G, Bowden J. Robust inference in summary data Mendelian randomization via the zero modal pleiotropy assumption. Int J Epidemiol. 2017;46(6):1985-1998. doi:10.1093/ije/dyx102
Weight mode	This method is less stringent on instrumental variable, allowing up to half of the results from invalid SNPs to give plausible estimates.	It has a weaker ability to detect causal effects than the IVW and weighted median methods.	It can be used as a complement to the IVW method.	Bowden J, Davey Smith G, Haycock PC, Burgess S. Consistent Estimation in Mendelian Randomization with Some Invalid Instruments Using a Weighted Median Estimator. Genet Epidemiol. 2016;40(4):304-314. doi:10.1002/gepi.21965
Weighted median	Due to its property of assigning different SNP weights, it is possible to assign higher weights to SNPs with high precision and lower weights to SNPs with low precision, thus giving robust results and credible estimates even if up to half of the results come from invalid SNPs.	The efficacy of this method is lower than that of IVW.	It can be used as a complement to the IVW method.	Bowden J, Davey Smith G, Haycock PC, Burgess S. Consistent Estimation in Mendelian Randomization with Some Invalid Instruments Using a Weighted Median Estimator. Genet Epidemiol. 2016;40(4):304-314. doi:10.1002/gepi.21965
MR-Egger regression	When there is multinomiality in the IVs, unbiased estimates can still be obtained using this method. In addition, it can be tested and corrected for multinomiality through the intercept term.	When the InSIDE assumptions are not met, the estimates from this approach are often biased and the test efficacy is relatively low.	It can be used as a complement to the IVW method.	Bowden J, Davey Smith G, Burgess S. Mendelian randomization with invalid instruments: effect estimation and bias detection through Egger regression. Int J Epidemiol. 2015;44(2):512-525. doi:10.1093/ije/dyv080
Abbreviations: IVW, Inverse variance weighted; IV,instrumental variable; MR, Mendelian randomization; SNP, single nucleotide polymorphism.

## Sheet: Table S4
Table S3. Steiger filtering analysis results of instrumental variables for gut microbiota in juvenile idiopathic arthritis
SNP	effect_allele.exposure	other_allele.exposure	effect_allele.outcome	other_allele.outcome	beta.exposure	beta.outcome	eaf.exposure	eaf.outcome	remove	palindromic	ambiguous	id.outcome	chr.outcome	pos.outcome	pval.outcome	se.outcome	outcome	mr_keep.outcome	samplesize.exposure	mr_keep	rsq.exposure	effective_n.exposure	rsq.outcome	effective_n.outcome	steiger_dir	steiger_pval
rs10841473	G	C	G	C	-0.0583765	-0.00823179	0.2704	0.263982	FALSE	TRUE	FALSE	QSo62t	12	20378911	0.949099	0.128948	juvenile idiopathic arthritis	TRUE	16311	TRUE	0.00137136	16311	1.30888e-07	31138	TRUE	0.00014744
rs11655079	T	C	T	C	-0.0560674	0.0576555	0.2495	0.290687	FALSE	FALSE	FALSE	QSo62t	17	75348675	0.137006	0.0387722	juvenile idiopathic arthritis	TRUE	16309	TRUE	0.00124642	16309	7.10146e-05	31138	TRUE	0.00540365
rs11745923	G	T	G	T	0.0563759	0.0196556	0.3966	0.41386	FALSE	FALSE	FALSE	QSo62t	5	475408	0.46223	0.0267357	juvenile idiopathic arthritis	TRUE	16312	TRUE	0.00145786	16312	1.73587e-05	31138	TRUE	0.000429976
rs12049045	A	G	A	G	0.0510452	0.0306747	0.3817	0.373377	FALSE	FALSE	FALSE	QSo62t	1	114665485	0.33374	0.0317344	juvenile idiopathic arthritis	TRUE	16311	TRUE	0.00122087	16311	3.00072e-05	31138	TRUE	0.00229236
rs12899991	A	T	A	T	0.0719923	-0.0134734	0.16	0.155812	FALSE	TRUE	FALSE	QSo62t	15	49208992	0.590213	0.0250189	juvenile idiopathic arthritis	TRUE	16182	TRUE	0.00133737	16182	9.31427e-06	31138	TRUE	0.000539857
rs134366	G	A	G	A	0.111877	-0.0407676	0.05964	0.946706	FALSE	FALSE	FALSE	QSo62t	22	35567355	0.75623	0.131324	juvenile idiopathic arthritis	TRUE	14302	TRUE	0.00158228	14302	3.09512e-06	31138	TRUE	0.000166218
rs1376754	G	A	G	A	0.0509242	-0.0454232	0.4702	0.423353	FALSE	FALSE	FALSE	QSo62t	2	161611969	0.10675	0.0281611	juvenile idiopathic arthritis	TRUE	16182	TRUE	0.00126471	16182	8.35518e-05	31138	TRUE	0.00637544
rs1424128	G	A	G	A	0.0532952	-0.0371705	0.337	0.685632	FALSE	FALSE	FALSE	QSo62t	16	6057038	0.177053	0.0275361	juvenile idiopathic arthritis	TRUE	16182	TRUE	0.00121308	16182	5.85201e-05	31138	TRUE	0.00501804
rs1515761	T	C	T	C	0.0762317	-0.0466736	0.1332	0.864256	FALSE	FALSE	FALSE	QSo62t	10	126110032	0.277507	0.0429801	juvenile idiopathic arthritis	TRUE	15525	TRUE	0.00129547	15525	3.7873e-05	31138	TRUE	0.0023785
rs182549	C	T	C	T	0.111489	0.0235143	0.4911	0.733137	FALSE	FALSE	FALSE	QSo62t	2	136616754	0.926355	0.254396	juvenile idiopathic arthritis	TRUE	16313	TRUE	0.00520708	16313	2.74397e-07	31138	TRUE	1.13459e-13
rs1961273	C	T	C	T	0.0602969	-0.0395832	0.2714	0.227082	FALSE	FALSE	FALSE	QSo62t	2	137602926	0.360937	0.0433275	juvenile idiopathic arthritis	TRUE	16313	TRUE	0.00140099	16313	2.68052e-05	31138	TRUE	0.000842259
rs319900	C	A	C	A	0.0677433	-0.0588078	0.1501	0.17268	FALSE	FALSE	FALSE	QSo62t	5	104256902	0.150148	0.0408669	juvenile idiopathic arthritis	TRUE	15531	TRUE	0.00127573	15531	6.65021e-05	31138	TRUE	0.00499961
rs35564151	G	A	G	A	0.05389	-0.0132419	0.6262	0.531278	FALSE	FALSE	FALSE	QSo62t	2	135372951	0.375887	0.0149542	juvenile idiopathic arthritis	TRUE	16182	TRUE	0.00135805	16182	2.51828e-05	31138	TRUE	0.00101487
rs4945008	A	G	A	G	0.0540741	0.00352019	0.3002	0.777414	FALSE	FALSE	FALSE	QSo62t	11	71221248	0.711457	0.0095166	juvenile idiopathic arthritis	TRUE	16313	TRUE	0.00121501	16313	4.39444e-06	31138	TRUE	0.00069701
rs6660520	A	G	A	G	0.0711483	-0.0397302	0.2147	0.808768	FALSE	FALSE	FALSE	QSo62t	1	207003553	0.284428	0.0371163	juvenile idiopathic arthritis	TRUE	16308	TRUE	0.00171325	16308	3.67988e-05	31138	TRUE	0.000255495
rs6730157	G	A	G	A	0.107534	-0.00432434	0.5099	0.289541	FALSE	FALSE	FALSE	QSo62t	2	135907088	0.445698	0.00567047	juvenile idiopathic arthritis	TRUE	16313	TRUE	0.00497399	16313	1.8678e-05	31138	TRUE	6.81813e-12
rs6893855	C	A	C	A	-0.0771441	-0.0187517	0.08151	0.0945825	FALSE	FALSE	FALSE	QSo62t	5	18018467	0.891924	0.138012	juvenile idiopathic arthritis	TRUE	16312	TRUE	0.00120972	16312	5.92904e-07	31138	TRUE	0.000431493
rs72767435	T	C	T	C	-0.126352	0.0409212	0.06759	0.0508519	FALSE	FALSE	FALSE	QSo62t	15	94852795	0.661012	0.0933174	juvenile idiopathic arthritis	TRUE	12898	TRUE	0.00165074	12898	6.17598e-06	31138	TRUE	0.000267868
rs7322849	T	C	T	C	0.0944467	-0.033198	0.09642	0.0804682	FALSE	FALSE	FALSE	QSo62t	13	112859829	0.373256	0.0372848	juvenile idiopathic arthritis	TRUE	16313	TRUE	0.00146639	16313	2.54617e-05	31138	TRUE	0.000578306
rs80083040	T	G	T	G	0.155784	-0.0506598	0.05169	0.054392	FALSE	FALSE	FALSE	QSo62t	8	65654844	0.409922	0.061478	juvenile idiopathic arthritis	TRUE	8003	TRUE	0.00249812	8003	2.18079e-05	31138	TRUE	0.000296658
rs8047955	A	G	A	G	0.0575816	0.0133821	0.3519	0.647708	FALSE	FALSE	FALSE	QSo62t	16	81776768	0.75299	0.0425236	juvenile idiopathic arthritis	TRUE	16306	TRUE	0.00148943	16306	3.18073e-06	31138	TRUE	0.000139171
rs961091	G	A	G	A	0.0501255	-0.0130933	0.4334	0.412984	FALSE	FALSE	FALSE	QSo62t	7	95654718	0.855794	0.072048	juvenile idiopathic arthritis	TRUE	16311	TRUE	0.00121471	16311	1.0607e-06	31138	TRUE	0.000464391
rs10803434	A	T	A	T	-0.0692742	-0.0280446	0.4513	0.430902	FALSE	TRUE	TRUE	QSo62t	1	14238305	0.194264	0.0216049	juvenile idiopathic arthritis	TRUE	9115	FALSE	0.0023706	9115	5.41139e-05	31138	TRUE	0.000513821
rs12977163	G	C	G	C	0.0690234	-0.0277341	0.3678	0.377868	FALSE	TRUE	FALSE	QSo62t	19	28641647	0.442287	0.0360962	juvenile idiopathic arthritis	TRUE	9115	TRUE	0.00220443	9115	1.89597e-05	31138	TRUE	0.000344538
rs140912403	C	T	C	T	-0.160677	0.0374692	0.06461	0.0620695	FALSE	FALSE	FALSE	QSo62t	9	95517807	0.530457	0.0597301	juvenile idiopathic arthritis	TRUE	8520	TRUE	0.00299373	8520	1.26385e-05	31138	TRUE	2.81151e-05
rs17061716	G	C	G	C	0.0927341	0.00670745	0.1372	0.141495	FALSE	TRUE	FALSE	QSo62t	3	59982336	0.923056	0.0694462	juvenile idiopathic arthritis	TRUE	9465	TRUE	0.00210479	9465	2.9961e-07	31138	TRUE	0.000111413
rs3112300	T	C	T	C	-0.108376	0.00728341	0.1322	0.102808	FALSE	FALSE	FALSE	QSo62t	2	187081290	0.8064	0.0297194	juvenile idiopathic arthritis	TRUE	9596	TRUE	0.00239861	9596	1.92898e-06	31138	TRUE	4.5331e-05
rs34569731	A	G	A	G	0.0705145	0.00633603	0.335	0.669261	FALSE	FALSE	FALSE	QSo62t	2	75630344	0.738116	0.0189503	juvenile idiopathic arthritis	TRUE	9115	TRUE	0.00219295	9115	3.59035e-06	31138	TRUE	0.0001597
rs4784703	G	A	G	A	0.0772078	-0.041449	0.2107	0.774192	FALSE	FALSE	FALSE	QSo62t	16	56676259	0.231343	0.0346301	juvenile idiopathic arthritis	TRUE	9596	TRUE	0.00205433	9596	4.60085e-05	31138	TRUE	0.000955851
rs62285697	C	T	C	T	0.0805256	0.00311514	0.1998	0.213143	FALSE	FALSE	FALSE	QSo62t	3	176407911	0.735802	0.0092323	juvenile idiopathic arthritis	TRUE	9115	TRUE	0.00216935	9115	3.65655e-06	31138	TRUE	0.000174898
rs76784716	A	G	A	G	0.133271	-0.0278091	0.07157	0.0671031	FALSE	FALSE	FALSE	QSo62t	2	169033340	0.726647	0.079548	juvenile idiopathic arthritis	TRUE	9593	TRUE	0.00257674	9593	3.92511e-06	31138	TRUE	2.90761e-05
rs7960664	G	A	G	A	0.0969489	-0.0446387	0.1511	0.85208	FALSE	FALSE	FALSE	QSo62t	12	89471235	0.273051	0.0407264	juvenile idiopathic arthritis	TRUE	9596	TRUE	0.00211199	9596	3.85826e-05	31138	TRUE	0.000658382
rs9813022	A	G	A	G	-0.0751277	-0.0151157	0.3022	0.295088	FALSE	FALSE	FALSE	QSo62t	3	13726736	0.627672	0.0311659	juvenile idiopathic arthritis	TRUE	9593	TRUE	0.00247953	9593	7.55489e-06	31138	TRUE	5.53297e-05
rs11110282	A	G	A	G	-0.101189	-0.0980341	0.06759	0.0630911	FALSE	FALSE	FALSE	QSo62t	12	100585559	0.166955	0.0709336	juvenile idiopathic arthritis	TRUE	16026	TRUE	0.00135045	16026	6.13424e-05	31138	TRUE	0.00292204
rs111552159	C	G	C	G	0.128032	-0.0404814	0.06362	0.0534759	FALSE	TRUE	FALSE	QSo62t	4	184681021	0.514049	0.0620361	juvenile idiopathic arthritis	TRUE	11350	TRUE	0.00175158	11350	1.36758e-05	31138	TRUE	0.000498442
rs11730038	G	A	G	A	-0.0630747	-0.092498	0.2406	0.237242	FALSE	FALSE	FALSE	QSo62t	4	98049499	0.00590137	0.0335964	juvenile idiopathic arthritis	TRUE	17377	TRUE	0.0013801	17377	0.000243394	31138	TRUE	0.0227741
rs12797734	T	C	T	C	0.0572158	0.00349389	0.2525	0.24276	FALSE	FALSE	FALSE	QSo62t	11	8332350	0.99253	0.373183	juvenile idiopathic arthritis	TRUE	16902	TRUE	0.00120346	16902	2.81521e-09	31138	TRUE	0.000287117
rs1962325	C	G	C	G	0.0554219	0.0214973	0.3191	0.316972	FALSE	TRUE	FALSE	QSo62t	3	4800550	0.534427	0.0346026	juvenile idiopathic arthritis	TRUE	17356	TRUE	0.00134146	17356	1.2396e-05	31138	TRUE	0.000471815
rs2078209	G	C	G	C	0.0809422	0.00019998	0.1163	0.105295	FALSE	TRUE	FALSE	QSo62t	17	71350887	0.967429	0.0048975	juvenile idiopathic arthritis	TRUE	16791	TRUE	0.00117065	16791	5.35501e-08	31138	TRUE	0.000384518
rs28564647	T	G	T	G	-0.0613034	-0.0115373	0.2058	0.198443	FALSE	FALSE	FALSE	QSo62t	9	101101172	0.623515	0.0235035	juvenile idiopathic arthritis	TRUE	17368	TRUE	0.00114201	17368	7.73883e-06	31138	TRUE	0.00105419
rs2952251	A	G	A	G	-0.0598868	-0.0583161	0.2525	0.738756	FALSE	FALSE	FALSE	QSo62t	8	10143164	0.079019	0.0332019	juvenile idiopathic arthritis	TRUE	17360	TRUE	0.00134405	17360	9.90705e-05	31138	TRUE	0.00478494
rs34989881	A	G	A	G	0.111056	0.00527606	0.06561	0.0771052	FALSE	FALSE	FALSE	QSo62t	19	51959855	0.975242	0.170006	juvenile idiopathic arthritis	TRUE	12966	TRUE	0.00156911	12966	3.09334e-08	31138	TRUE	0.000160154
rs35344081	G	A	G	A	0.0619529	-0.0399224	0.2406	0.226736	FALSE	FALSE	FALSE	QSo62t	16	991253	0.420514	0.0495604	juvenile idiopathic arthritis	TRUE	17374	TRUE	0.00136653	17374	2.08397e-05	31138	TRUE	0.000618935
rs4028634	T	C	T	C	0.0520614	-0.0128076	0.4254	0.620455	FALSE	FALSE	FALSE	QSo62t	17	40835649	0.444208	0.0167397	juvenile idiopathic arthritis	TRUE	17377	TRUE	0.00129126	17377	1.88007e-05	31138	TRUE	0.000842679
rs4459992	T	C	T	C	0.0535854	0.00948488	0.3201	0.31238	FALSE	FALSE	FALSE	QSo62t	4	7431487	0.792729	0.0360959	juvenile idiopathic arthritis	TRUE	17362	TRUE	0.00122009	17362	2.2176e-06	31138	TRUE	0.000412668
rs57872228	C	T	C	T	-0.0714773	-0.0338753	0.171	0.150833	FALSE	FALSE	FALSE	QSo62t	1	200418805	0.346985	0.0360202	juvenile idiopathic arthritis	TRUE	17375	TRUE	0.0013656	17375	2.84053e-05	31138	TRUE	0.000834259
rs694949	A	G	A	G	-0.081146	-0.0383979	0.1223	0.108155	FALSE	FALSE	FALSE	QSo62t	15	58738075	0.316328	0.03832	juvenile idiopathic arthritis	TRUE	16600	TRUE	0.00122236	16600	3.22468e-05	31138	TRUE	0.00230077
rs74352383	T	A	T	A	-0.104496	-0.0207825	0.09443	0.070554	FALSE	TRUE	FALSE	QSo62t	6	67570929	0.613648	0.0411637	juvenile idiopathic arthritis	TRUE	16519	TRUE	0.00140089	16519	8.1865e-06	31138	TRUE	0.000327222
rs76717940	T	A	T	A	0.156331	0.0492377	0.06064	0.0622419	FALSE	TRUE	FALSE	QSo62t	3	94153993	0.382455	0.0563759	juvenile idiopathic arthritis	TRUE	8017	TRUE	0.0028619	8017	2.44982e-05	31138	TRUE	0.000104542
rs77558518	A	G	A	G	-0.107255	0.0673689	0.06461	0.0723675	FALSE	FALSE	FALSE	QSo62t	5	174173171	0.217494	0.0546285	juvenile idiopathic arthritis	TRUE	15836	TRUE	0.0014604	15836	4.88423e-05	31138	TRUE	0.00136957
rs78938557	T	C	T	C	0.108007	-0.112325	0.06759	0.0667917	FALSE	FALSE	FALSE	QSo62t	7	36349586	0.0226877	0.0492943	juvenile idiopathic arthritis	TRUE	15226	TRUE	0.00141118	15226	0.000166733	31138	TRUE	0.0126134
rs8029995	T	C	T	C	0.0801003	0.0303352	0.1322	0.116252	FALSE	FALSE	FALSE	QSo62t	15	27997804	0.57505	0.0541092	juvenile idiopathic arthritis	TRUE	16492	TRUE	0.00125425	16492	1.00945e-05	31138	TRUE	0.000811854
rs9581006	C	T	C	T	0.225309	0.00745069	0.04573	0.962294	FALSE	FALSE	FALSE	QSo62t	13	24973509	0.78644	0.0274998	juvenile idiopathic arthritis	TRUE	4253	TRUE	0.00542966	4253	2.3576e-06	31138	TRUE	9.85496e-06
rs11146701	A	G	A	G	0.0473596	0.0170538	0.4254	0.43973	FALSE	FALSE	FALSE	QSo62t	10	39062269	0.841048	0.0850336	juvenile idiopathic arthritis	TRUE	18220	TRUE	0.0011068	18220	1.2918e-06	31138	TRUE	0.000568947
rs111845179	T	C	T	C	0.102648	0.0249755	0.06163	0.0547916	FALSE	FALSE	FALSE	QSo62t	14	59317502	0.85585	0.137485	juvenile idiopathic arthritis	TRUE	16393	TRUE	0.00140377	16393	1.05987e-06	31138	TRUE	0.000158387
rs13291434	T	C	T	C	0.0694656	-0.0245919	0.16	0.153838	FALSE	FALSE	FALSE	QSo62t	9	116888634	0.668084	0.0573534	juvenile idiopathic arthritis	TRUE	17400	TRUE	0.00123464	17400	5.90475e-06	31138	TRUE	0.000546428
rs1505366	T	G	T	G	-0.107337	0.0966354	0.05467	0.954375	FALSE	FALSE	FALSE	QSo62t	2	213191389	0.164471	0.0695123	juvenile idiopathic arthritis	TRUE	11853	TRUE	0.00166765	11853	6.20667e-05	31138	TRUE	0.00224636
rs17343978	A	C	A	C	-0.0552057	0.00219758	0.2604	0.248054	FALSE	FALSE	FALSE	QSo62t	22	27433885	0.912309	0.0199551	juvenile idiopathic arthritis	TRUE	18334	TRUE	0.00114786	18334	3.89512e-07	31138	TRUE	0.000352137
rs2032750	T	C	T	C	-0.0508393	-0.0450498	0.4513	0.533052	FALSE	FALSE	FALSE	QSo62t	2	53831026	0.0827757	0.0259683	juvenile idiopathic arthritis	TRUE	17853	TRUE	0.0012676	17853	9.66486e-05	31138	TRUE	0.00601933
rs4916508	G	A	G	A	-0.0466729	-0.0196948	0.4354	0.537382	FALSE	FALSE	FALSE	QSo62t	3	195936789	0.644458	0.0426779	juvenile idiopathic arthritis	TRUE	18324	TRUE	0.00107086	18324	6.83959e-06	31138	TRUE	0.00121718
rs55773148	G	A	G	A	-0.121514	-0.0251794	0.05268	0.0471458	FALSE	FALSE	FALSE	QSo62t	13	70523029	0.857735	0.140464	juvenile idiopathic arthritis	TRUE	11349	TRUE	0.00231605	11349	1.03204e-06	31138	TRUE	1.71323e-05
rs62575403	C	T	C	T	0.140055	-0.156214	0.04374	0.0453141	FALSE	FALSE	FALSE	QSo62t	9	136493820	0.0211752	0.0677764	juvenile idiopathic arthritis	TRUE	9668	TRUE	0.002092	9668	0.000170587	31138	TRUE	0.00496896
rs6586324	T	C	T	C	0.0468251	0.0132025	0.4533	0.498805	FALSE	FALSE	FALSE	QSo62t	21	43942135	0.748658	0.041205	juvenile idiopathic arthritis	TRUE	18331	TRUE	0.00107479	18331	3.29721e-06	31138	TRUE	0.000876189
rs72706335	T	C	T	C	-0.22241	-0.0847336	0.06561	0.0492083	FALSE	FALSE	FALSE	QSo62t	1	157495438	0.131053	0.0561164	juvenile idiopathic arthritis	TRUE	3819	TRUE	0.00529395	3819	7.32213e-05	31138	TRUE	0.000176294
rs73846128	A	G	A	G	-0.0648523	0.0206356	0.17	0.173576	FALSE	FALSE	FALSE	QSo62t	3	89340254	0.680063	0.0500406	juvenile idiopathic arthritis	TRUE	18334	TRUE	0.00128583	18334	5.46165e-06	31138	TRUE	0.000315347
rs74367214	T	A	T	A	-0.149448	0.0768129	0.07058	0.0513855	FALSE	TRUE	FALSE	QSo62t	7	105897170	0.278915	0.0709417	juvenile idiopathic arthritis	TRUE	5727	TRUE	0.00400365	5727	3.76518e-05	31138	TRUE	6.92112e-05
rs7546249	T	A	T	A	-0.0567113	-0.0101079	0.2455	0.272371	FALSE	TRUE	FALSE	QSo62t	1	176792690	0.71167	0.0273472	juvenile idiopathic arthritis	TRUE	18333	TRUE	0.00125029	18333	4.38766e-06	31138	TRUE	0.000350706
rs929878	C	T	C	T	-0.0548532	-0.0592119	0.2445	0.740633	FALSE	FALSE	FALSE	QSo62t	16	74290641	0.0933202	0.0352843	juvenile idiopathic arthritis	TRUE	18334	TRUE	0.00111006	18334	9.04385e-05	31138	TRUE	0.0105096
rs11128180	A	G	A	G	0.0592944	0.0781918	0.2237	0.234979	FALSE	FALSE	FALSE	QSo62t	3	70592215	0.0466965	0.0393113	juvenile idiopathic arthritis	TRUE	17151	TRUE	0.00123489	17151	0.000127049	31138	TRUE	0.0120225
rs12467854	G	C	G	C	0.0641363	0.00572359	0.2078	0.210526	FALSE	TRUE	FALSE	QSo62t	2	239888758	0.987108	0.354217	juvenile idiopathic arthritis	TRUE	17038	TRUE	0.00138876	17038	8.38563e-09	31138	TRUE	9.51646e-05
rs1511453	A	G	A	G	0.0923492	-0.0150771	0.06362	0.0591172	FALSE	FALSE	FALSE	QSo62t	4	23588462	0.524792	0.023707	juvenile idiopathic arthritis	TRUE	17085	TRUE	0.00125707	17085	1.29901e-05	31138	TRUE	0.000817738
rs1928341	A	G	A	G	0.0525581	-0.00657832	0.4215	0.578398	FALSE	FALSE	FALSE	QSo62t	1	153240013	0.569056	0.0115522	juvenile idiopathic arthritis	TRUE	17150	TRUE	0.00131975	17150	1.04143e-05	31138	TRUE	0.000496918
rs2321387	G	A	G	A	-0.0494596	0.0545639	0.5298	0.457999	FALSE	FALSE	FALSE	QSo62t	13	58689340	0.0830724	0.0314829	juvenile idiopathic arthritis	TRUE	17149	TRUE	0.00119007	17149	9.64624e-05	31138	TRUE	0.00942835
rs2367850	G	C	G	C	0.064006	0.0376522	0.2207	0.21502	FALSE	TRUE	FALSE	QSo62t	3	193456274	0.285219	0.0352328	juvenile idiopathic arthritis	TRUE	16717	TRUE	0.00143987	16717	3.66781e-05	31138	TRUE	0.000876195
rs2613606	C	T	C	T	-0.0513106	-0.0196458	0.3936	0.573483	FALSE	FALSE	FALSE	QSo62t	7	111285025	0.522331	0.0307082	juvenile idiopathic arthritis	TRUE	17146	TRUE	0.00128874	17146	1.3145e-05	31138	TRUE	0.000686189
rs320161	A	G	A	G	0.0572286	-1.99998e-05	0.2753	0.736499	FALSE	FALSE	FALSE	QSo62t	9	104899117	0.982268	0.000899854	juvenile idiopathic arthritis	TRUE	17035	TRUE	0.00120585	17035	1.58651e-08	31138	TRUE	0.000281408
rs4033856	C	T	C	T	0.0832423	-0.0135478	0.1292	0.879543	FALSE	FALSE	FALSE	QSo62t	4	45642485	0.846734	0.0700916	juvenile idiopathic arthritis	TRUE	15945	TRUE	0.0015516	15945	1.19989e-06	31138	TRUE	8.34497e-05
rs56386628	C	T	C	T	-0.0622252	0.00198802	0.2177	0.197094	FALSE	FALSE	FALSE	QSo62t	8	112732674	0.678818	0.0048011	juvenile idiopathic arthritis	TRUE	17147	TRUE	0.00122513	17147	5.50676e-06	31138	TRUE	0.000592259
rs6087811	T	G	T	G	-0.0978177	-0.0269407	0.08151	0.07325	FALSE	FALSE	FALSE	QSo62t	20	30596130	0.74194	0.0818155	juvenile idiopathic arthritis	TRUE	16184	TRUE	0.00149808	16184	3.48242e-06	31138	TRUE	0.000142796
rs62395635	T	C	T	C	0.109741	-0.0177618	0.07058	0.0632461	FALSE	FALSE	FALSE	QSo62t	5	173497796	0.697428	0.0456843	juvenile idiopathic arthritis	TRUE	15108	TRUE	0.00142936	15108	4.85485e-06	31138	TRUE	0.000327608
rs6787389	C	T	C	T	0.0897809	-0.00517537	0.07952	0.0967682	FALSE	FALSE	FALSE	QSo62t	3	193670290	0.734487	0.0152592	juvenile idiopathic arthritis	TRUE	16413	TRUE	0.00126343	16413	3.69447e-06	31138	TRUE	0.000488484
rs72747231	C	G	C	G	-0.137281	0.0213015	0.04175	0.0590084	FALSE	TRUE	FALSE	QSo62t	9	84206018	0.575474	0.0380379	juvenile idiopathic arthritis	TRUE	11344	TRUE	0.00196728	11344	1.00721e-05	31138	TRUE	0.000171756
rs9964679	A	G	A	G	0.052911	0.0117606	0.3101	0.299488	FALSE	FALSE	FALSE	QSo62t	18	26569901	0.627747	0.0242536	juvenile idiopathic arthritis	TRUE	17151	TRUE	0.00123576	17151	7.5516e-06	31138	TRUE	0.000651676
rs10774377	A	G	A	G	0.052659	0.0196447	0.334	0.701434	FALSE	FALSE	FALSE	QSo62t	12	5942519	0.670008	0.0460995	juvenile idiopathic arthritis	TRUE	18330	TRUE	0.00116572	18330	5.83221e-06	31138	TRUE	0.000651515
rs112334273	G	A	G	A	0.0641008	-0.0412137	0.2455	0.218459	FALSE	FALSE	FALSE	QSo62t	21	40703251	0.181507	0.0308456	juvenile idiopathic arthritis	TRUE	18217	TRUE	0.00138781	18217	5.73336e-05	31138	TRUE	0.00145438
rs13105690	T	C	T	C	-0.0529097	-0.0253851	0.2674	0.73396	FALSE	FALSE	FALSE	QSo62t	4	7420184	0.291074	0.0240441	juvenile idiopathic arthritis	TRUE	18340	TRUE	0.00109184	18340	3.5798e-05	31138	TRUE	0.00363506
rs13179700	T	C	T	C	0.0511937	0.0065645	0.3549	0.658425	FALSE	FALSE	FALSE	QSo62t	5	149077788	0.570271	0.0115643	juvenile idiopathic arthritis	TRUE	18338	TRUE	0.00118916	18338	1.0349e-05	31138	TRUE	0.000778712
rs2009919	T	C	T	C	0.0470477	-0.00232729	0.4493	0.546737	FALSE	FALSE	FALSE	QSo62t	17	11780026	0.746027	0.0071856	juvenile idiopathic arthritis	TRUE	17859	TRUE	0.00109519	17859	3.36907e-06	31138	TRUE	0.000864977
rs2273429	A	G	A	G	-0.0724037	-0.025366	0.1074	0.118494	FALSE	FALSE	FALSE	QSo62t	14	52494072	0.646895	0.0553746	juvenile idiopathic arthritis	TRUE	18337	TRUE	0.00121824	18337	6.73933e-06	31138	TRUE	0.000516631
rs6126494	G	T	G	T	-0.0969353	-0.0958019	0.07157	0.0631455	FALSE	FALSE	FALSE	QSo62t	20	50800275	0.0517858	0.0492578	juvenile idiopathic arthritis	TRUE	17405	TRUE	0.00120332	17405	0.000121474	31138	TRUE	0.0123501
rs6814436	T	C	T	C	0.0739995	0.0143982	0.1322	0.864313	FALSE	FALSE	FALSE	QSo62t	4	161507301	0.799996	0.0568306	juvenile idiopathic arthritis	TRUE	18336	TRUE	0.00131142	18336	2.06151e-06	31138	TRUE	0.000185884
rs6815608	T	C	T	C	0.103803	0.0283316	0.08449	0.944711	FALSE	FALSE	FALSE	QSo62t	4	152131744	0.684683	0.0697683	juvenile idiopathic arthritis	TRUE	16731	TRUE	0.00144624	16731	5.29615e-06	31138	TRUE	0.000192327
rs6934062	G	C	G	C	0.0524406	0.00372306	0.2843	0.292775	FALSE	TRUE	FALSE	QSo62t	6	163743050	0.789562	0.0139503	juvenile idiopathic arthritis	TRUE	17859	TRUE	0.00114091	17859	2.28753e-06	31138	TRUE	0.000585076
rs7240828	T	C	T	C	-0.0511203	-0.00582896	0.3241	0.330814	FALSE	FALSE	FALSE	QSo62t	18	11051233	0.925328	0.0621924	juvenile idiopathic arthritis	TRUE	17859	TRUE	0.001119	17859	2.82126e-07	31138	TRUE	0.000451109
rs72738886	T	C	T	C	0.086617	-0.0513733	0.07753	0.0993043	FALSE	FALSE	FALSE	QSo62t	5	35770550	0.170138	0.0374506	juvenile idiopathic arthritis	TRUE	16934	TRUE	0.00122086	16934	6.04321e-05	31138	TRUE	0.00442003
rs72915163	T	C	T	C	-0.0581025	0.0431074	0.2654	0.259082	FALSE	FALSE	FALSE	QSo62t	18	48792829	0.228777	0.0358179	juvenile idiopathic arthritis	TRUE	18317	TRUE	0.00126661	18317	4.65179e-05	31138	TRUE	0.00199531
rs7557870	T	A	T	A	0.0948576	0.0807409	0.05666	0.0606597	FALSE	TRUE	FALSE	QSo62t	2	116767023	0.242647	0.0691041	juvenile idiopathic arthritis	TRUE	17859	TRUE	0.00143361	17859	4.38428e-05	31138	TRUE	0.000868487
rs76767978	G	A	G	A	0.0698882	0.0762478	0.1183	0.117019	FALSE	FALSE	FALSE	QSo62t	3	131371980	0.0681646	0.0418044	juvenile idiopathic arthritis	TRUE	18329	TRUE	0.00108948	18329	0.000106832	31138	TRUE	0.0148391
rs992074	C	T	C	T	0.255639	0.0195754	0.03479	0.949836	FALSE	FALSE	FALSE	QSo62t	21	18567802	0.778635	0.0696388	juvenile idiopathic arthritis	TRUE	3501	TRUE	0.00716333	3501	2.53777e-06	31138	TRUE	3.03766e-06
rs11073596	T	G	T	G	0.0510212	0.0260535	0.34	0.68141	FALSE	FALSE	FALSE	QSo62t	15	86433579	0.48036	0.0369174	juvenile idiopathic arthritis	TRUE	17527	TRUE	0.00113491	17527	1.59956e-05	31138	TRUE	0.00166006
rs11250875	T	C	T	C	0.06075	-0.0345738	0.2087	0.206623	FALSE	FALSE	FALSE	QSo62t	10	1922731	0.392144	0.0404025	juvenile idiopathic arthritis	TRUE	17690	TRUE	0.00121548	17690	2.35183e-05	31138	TRUE	0.00142695
rs12974142	G	A	G	A	0.0789796	0.00108941	0.1083	0.104405	FALSE	FALSE	FALSE	QSo62t	19	52895166	0.689842	0.00272987	juvenile idiopathic arthritis	TRUE	17413	TRUE	0.00113962	17413	5.11484e-06	31138	TRUE	0.000869688
rs13307134	C	T	C	T	0.0565686	0.0408189	0.2356	0.760073	FALSE	FALSE	FALSE	QSo62t	7	105084680	0.149208	0.0283006	juvenile idiopathic arthritis	TRUE	17527	TRUE	0.00114401	17527	6.68098e-05	31138	TRUE	0.00657956
rs1397793	G	A	G	A	-0.0498855	0.00435748	0.3857	0.661548	FALSE	FALSE	FALSE	QSo62t	5	90471451	0.969914	0.115534	juvenile idiopathic arthritis	TRUE	17527	TRUE	0.00112179	17527	4.56869e-08	31138	TRUE	0.000422974
rs1816223	A	G	A	G	-0.0586265	0.062549	0.2107	0.785681	FALSE	FALSE	FALSE	QSo62t	12	11494021	0.130054	0.0413168	juvenile idiopathic arthritis	TRUE	17688	TRUE	0.00116636	17688	7.36026e-05	31138	TRUE	0.00658278
rs240104	T	C	T	C	-0.0603429	-0.0458879	0.2445	0.231097	FALSE	FALSE	FALSE	QSo62t	1	176571431	0.064937	0.0248622	juvenile idiopathic arthritis	TRUE	17577	TRUE	0.00128595	17577	0.000109398	31138	TRUE	0.00706514
rs2442778	G	A	G	A	-0.116408	-0.0435766	0.04573	0.951529	FALSE	FALSE	FALSE	QSo62t	3	11654412	0.449111	0.0575726	juvenile idiopathic arthritis	TRUE	13472	TRUE	0.00150271	13472	1.83994e-05	31138	TRUE	0.000823696
rs3025411	A	G	A	G	0.0926543	0.0128175	0.1044	0.0839636	FALSE	FALSE	FALSE	QSo62t	9	136512906	0.84441	0.0653102	juvenile idiopathic arthritis	TRUE	15671	TRUE	0.00124713	15671	1.23703e-06	31138	TRUE	0.000477037
rs34739816	G	T	G	T	0.0965017	0.0140114	0.08151	0.0748037	FALSE	FALSE	FALSE	QSo62t	17	37376685	0.612117	0.0276329	juvenile idiopathic arthritis	TRUE	16593	TRUE	0.00129988	16593	8.25737e-06	31138	TRUE	0.000553375
rs45480394	T	G	T	G	-0.0504262	0.0109795	0.3618	0.376125	FALSE	FALSE	FALSE	QSo62t	19	55857777	0.671733	0.0259091	juvenile idiopathic arthritis	TRUE	17413	TRUE	0.00113627	17413	5.76762e-06	31138	TRUE	0.000934415
rs4880783	G	T	G	T	0.056503	0.0274935	0.2117	0.777285	FALSE	FALSE	FALSE	QSo62t	10	1223742	0.406357	0.0331119	juvenile idiopathic arthritis	TRUE	17691	TRUE	0.00115275	17691	2.21422e-05	31138	TRUE	0.00188639
rs62448869	T	A	T	A	-0.0486059	-0.0203252	0.4602	0.4348	FALSE	TRUE	TRUE	QSo62t	7	24464799	0.723551	0.0574617	juvenile idiopathic arthritis	TRUE	17527	FALSE	0.00113374	17527	4.01835e-06	31138	TRUE	0.000794933
rs67075313	C	T	C	T	0.0638621	-0.0230803	0.1869	0.193673	FALSE	FALSE	FALSE	QSo62t	2	29803706	0.574919	0.0411544	juvenile idiopathic arthritis	TRUE	16822	TRUE	0.00119368	16822	1.01014e-05	31138	TRUE	0.00103913
rs67561917	A	G	A	G	-0.0714367	0.0701602	0.1421	0.132772	FALSE	FALSE	FALSE	QSo62t	20	62072077	0.105506	0.0433428	juvenile idiopathic arthritis	TRUE	17333	TRUE	0.00123823	17333	8.41488e-05	31138	TRUE	0.00602404
rs719099	A	G	A	G	0.0778402	0.0611139	0.1362	0.124099	FALSE	FALSE	FALSE	QSo62t	10	65799217	0.10997	0.0382362	juvenile idiopathic arthritis	TRUE	17687	TRUE	0.00140919	17687	8.20415e-05	31138	TRUE	0.00247353
rs74236219	G	A	G	A	-0.104632	-0.0184766	0.05467	0.0660875	FALSE	FALSE	FALSE	QSo62t	11	9673168	0.757372	0.0598078	juvenile idiopathic arthritis	TRUE	14752	TRUE	0.0013488	14752	3.06525e-06	31138	TRUE	0.000464229
rs7540303	C	T	C	T	0.0483227	-0.0497955	0.4215	0.400093	FALSE	FALSE	FALSE	QSo62t	1	179629191	0.0660138	0.0270873	juvenile idiopathic arthritis	TRUE	17691	TRUE	0.0011086	17691	0.000108527	31138	TRUE	0.0150548
rs76779974	C	G	C	G	0.0774888	-0.0612331	0.1123	0.12338	FALSE	TRUE	FALSE	QSo62t	5	125460084	0.170284	0.0446536	juvenile idiopathic arthritis	TRUE	16419	TRUE	0.00123655	16419	6.03908e-05	31138	TRUE	0.00448975
rs7898585	T	C	T	C	0.0731501	-0.0636506	0.1262	0.896936	FALSE	FALSE	FALSE	QSo62t	10	5644995	0.135992	0.0426932	juvenile idiopathic arthritis	TRUE	17691	TRUE	0.00112091	17691	7.13828e-05	31138	TRUE	0.00781925
rs80046645	C	G	C	G	0.25584	0.0264666	0.04076	0.0547932	FALSE	TRUE	FALSE	QSo62t	5	459415	0.659454	0.0600604	juvenile idiopathic arthritis	TRUE	3204	TRUE	0.00643054	3204	6.23671e-06	31138	TRUE	2.72782e-05
rs8010111	G	A	G	A	-0.103377	-0.0446004	0.06461	0.931624	FALSE	FALSE	FALSE	QSo62t	14	39660509	0.475145	0.062454	juvenile idiopathic arthritis	TRUE	15996	TRUE	0.00126935	15996	1.6379e-05	31138	TRUE	0.00116327
rs112381107	C	T	C	T	0.206594	0.0515103	0.04771	0.0497872	FALSE	FALSE	FALSE	QSo62t	9	15269705	0.384847	0.0592753	juvenile idiopathic arthritis	TRUE	4457	TRUE	0.00456817	4457	2.42531e-05	31138	TRUE	8.9266e-05
rs11599763	T	C	T	C	-0.0544219	0.0322557	0.3897	0.615895	FALSE	FALSE	FALSE	QSo62t	10	11855599	0.252157	0.0281678	juvenile idiopathic arthritis	TRUE	15168	TRUE	0.00141498	15168	4.21139e-05	31138	TRUE	0.0016603
rs16851319	G	C	G	C	-0.0705516	-0.0281917	0.1869	0.186749	FALSE	TRUE	FALSE	QSo62t	1	203308383	0.341505	0.0296381	juvenile idiopathic arthritis	TRUE	15154	TRUE	0.00144155	15154	2.90579e-05	31138	TRUE	0.000999697
rs17084793	G	A	G	A	-0.0710762	-0.0214913	0.161	0.162478	FALSE	FALSE	FALSE	QSo62t	18	69312914	0.403061	0.0257022	juvenile idiopathic arthritis	TRUE	15164	TRUE	0.00130749	15164	2.2455e-05	31138	TRUE	0.00150199
rs17791387	A	G	A	G	-0.0735881	0.0416505	0.1412	0.179863	FALSE	FALSE	FALSE	QSo62t	9	81834426	0.186961	0.0315624	juvenile idiopathic arthritis	TRUE	15071	TRUE	0.00150816	15071	5.59258e-05	31138	TRUE	0.00156872
rs2838334	G	A	G	A	0.0561722	0.0679296	0.3231	0.316561	FALSE	FALSE	FALSE	QSo62t	21	45064961	0.0368078	0.0325351	juvenile idiopathic arthritis	TRUE	15168	TRUE	0.00134857	15168	0.000139988	31138	TRUE	0.0118949
rs3935584	C	T	C	T	-0.0523485	-0.0103756	0.496	0.493001	FALSE	FALSE	FALSE	QSo62t	2	233929283	0.660599	0.0236301	juvenile idiopathic arthritis	TRUE	15166	TRUE	0.00134908	15166	6.19205e-06	31138	TRUE	0.000541429
rs4506934	C	T	C	T	-0.0936514	0.0455182	0.1123	0.10179	FALSE	FALSE	FALSE	QSo62t	17	2856662	0.265487	0.0408779	juvenile idiopathic arthritis	TRUE	15061	TRUE	0.00143665	15061	3.9821e-05	31138	TRUE	0.00144951
rs55744759	A	G	A	G	-0.0779693	0.0138043	0.1163	0.115079	FALSE	FALSE	FALSE	QSo62t	8	57867671	0.831809	0.0649974	juvenile idiopathic arthritis	TRUE	15168	TRUE	0.00137315	15168	1.44868e-06	31138	TRUE	0.000292047
rs6058181	C	T	C	T	0.0825716	-0.00908817	0.1233	0.124632	FALSE	FALSE	FALSE	QSo62t	20	33694801	0.937896	0.116643	juvenile idiopathic arthritis	TRUE	15100	TRUE	0.00163694	15100	1.94973e-07	31138	TRUE	5.40748e-05
rs62020470	A	G	A	G	-0.0585411	0.0358497	0.2594	0.280066	FALSE	FALSE	FALSE	QSo62t	15	96161065	0.270955	0.032565	juvenile idiopathic arthritis	TRUE	15168	TRUE	0.00134858	15168	3.89215e-05	31138	TRUE	0.00206931
rs7936267	A	G	A	G	-0.0560975	0.0288304	0.333	0.347597	FALSE	FALSE	FALSE	QSo62t	11	10660816	0.590896	0.0536341	juvenile idiopathic arthritis	TRUE	15162	TRUE	0.00136561	15162	9.28008e-06	31138	TRUE	0.000613852
rs9928243	C	A	C	A	-0.0538457	0.0502367	0.4254	0.397267	FALSE	FALSE	FALSE	QSo62t	16	71541641	0.110619	0.0314882	juvenile idiopathic arthritis	TRUE	15167	TRUE	0.00137777	15167	8.17429e-05	31138	TRUE	0.00455409
rs10781552	C	T	C	T	-0.0552212	0.0437872	0.3121	0.305517	FALSE	FALSE	FALSE	QSo62t	10	133897233	0.18508	0.0330401	juvenile idiopathic arthritis	TRUE	17789	TRUE	0.00127082	17789	5.64059e-05	31138	TRUE	0.00274154
rs17530232	A	G	A	G	0.10305	0.0627588	0.07654	0.0637404	FALSE	FALSE	FALSE	QSo62t	13	40385457	0.217531	0.0508943	juvenile idiopathic arthritis	TRUE	16622	TRUE	0.00126448	16622	4.88345e-05	31138	TRUE	0.00292386
rs1884466	C	T	C	T	-0.0475363	-0.0549991	0.4513	0.381037	FALSE	FALSE	FALSE	QSo62t	1	64139196	0.033087	0.0258087	juvenile idiopathic arthritis	TRUE	18205	TRUE	0.00108435	18205	0.000145831	31138	TRUE	0.0253391
rs2300774	G	A	G	A	0.0524152	0.00326031	0.4076	0.617397	FALSE	FALSE	FALSE	QSo62t	3	195793712	0.86458	0.0191168	juvenile idiopathic arthritis	TRUE	18216	TRUE	0.00132107	18216	9.34168e-07	31138	TRUE	0.000148048
rs290833	T	G	T	G	-0.0497374	0.00284595	0.3688	0.363788	FALSE	FALSE	FALSE	QSo62t	1	97457427	0.792961	0.010843	juvenile idiopathic arthritis	TRUE	17789	TRUE	0.00111993	17789	2.21252e-06	31138	TRUE	0.000665111
rs35161940	T	C	T	C	-0.0806041	-0.0691754	0.1272	0.115543	FALSE	FALSE	FALSE	QSo62t	17	70327224	0.135777	0.0463734	juvenile idiopathic arthritis	TRUE	18213	TRUE	0.00126785	18213	7.14613e-05	31138	TRUE	0.00358899
rs4078432	C	T	C	T	-0.0608929	0.016416	0.1809	0.817293	FALSE	FALSE	FALSE	QSo62t	14	48997206	0.844285	0.083578	juvenile idiopathic arthritis	TRUE	17789	TRUE	0.00116372	17789	1.23905e-06	31138	TRUE	0.000444034
rs62504403	C	T	C	T	0.0681159	0.00119928	0.2356	0.247767	FALSE	FALSE	FALSE	QSo62t	8	38803551	0.861098	0.00685395	juvenile idiopathic arthritis	TRUE	16981	TRUE	0.00166814	16981	9.83324e-07	31138	TRUE	2.92137e-05
rs62535711	T	C	T	C	0.102312	0.0314308	0.0507	0.0573921	FALSE	FALSE	FALSE	QSo62t	9	37174829	0.507254	0.0473984	juvenile idiopathic arthritis	TRUE	15172	TRUE	0.0012986	15172	1.41226e-05	31138	TRUE	0.00110842
rs7234058	T	C	T	C	-0.0945759	-0.0902016	0.09742	0.096248	FALSE	FALSE	FALSE	QSo62t	18	5830507	0.104492	0.0555614	juvenile idiopathic arthritis	TRUE	16874	TRUE	0.00140531	16874	8.46411e-05	31138	TRUE	0.00306856
rs8003149	C	T	C	T	0.0538798	0.0176827	0.2823	0.278884	FALSE	FALSE	FALSE	QSo62t	14	56156504	0.635199	0.0372722	juvenile idiopathic arthritis	TRUE	18213	TRUE	0.00116539	18213	7.22876e-06	31138	TRUE	0.000744921
rs921306	T	C	T	C	0.0493866	0.00876151	0.4046	0.407477	FALSE	FALSE	FALSE	QSo62t	5	3004396	0.701906	0.022891	juvenile idiopathic arthritis	TRUE	17789	TRUE	0.00115015	17789	4.70504e-06	31138	TRUE	0.000727972
rs11181912	G	A	G	A	-0.0579153	0.0228079	0.3449	0.325833	FALSE	FALSE	FALSE	QSo62t	12	43572952	0.476146	0.0320104	juvenile idiopathic arthritis	TRUE	16017	TRUE	0.00148187	16017	1.63049e-05	31138	TRUE	0.00039213
rs12404135	A	G	A	G	-0.0788843	0.0304807	0.1173	0.126428	FALSE	FALSE	FALSE	QSo62t	1	186502694	0.609909	0.0597423	juvenile idiopathic arthritis	TRUE	15231	TRUE	0.00137266	15231	8.36027e-06	31138	TRUE	0.000548348
rs34720810	G	A	G	A	0.0871351	-0.0323889	0.1203	0.0903079	FALSE	FALSE	FALSE	QSo62t	10	48358588	0.398484	0.0383604	juvenile idiopathic arthritis	TRUE	15539	TRUE	0.0012707	15539	2.28957e-05	31138	TRUE	0.00166972
rs6469506	T	A	T	A	0.0541424	0.00316499	0.3907	0.389343	FALSE	TRUE	FALSE	QSo62t	8	115123937	0.794699	0.012163	juvenile idiopathic arthritis	TRUE	16023	TRUE	0.00135018	16023	2.17468e-06	31138	TRUE	0.000284375
rs6706173	A	C	A	C	0.074251	-0.0313803	0.1501	0.145512	FALSE	FALSE	FALSE	QSo62t	2	167986992	0.34604	0.0333018	juvenile idiopathic arthritis	TRUE	16020	TRUE	0.00160348	16020	2.85168e-05	31138	TRUE	0.000355473
rs6919589	T	A	T	A	0.0776376	-0.0104029	0.1143	0.132515	FALSE	TRUE	FALSE	QSo62t	6	21304662	0.962741	0.222693	juvenile idiopathic arthritis	TRUE	15121	TRUE	0.00131174	15121	7.00866e-08	31138	TRUE	0.000285046
rs75101789	C	T	C	T	0.0729012	0.00786896	0.1561	0.126763	FALSE	FALSE	FALSE	QSo62t	3	18615903	0.640988	0.0168747	juvenile idiopathic arthritis	TRUE	16024	TRUE	0.00124687	16024	6.9839e-06	31138	TRUE	0.000775413
rs79795896	A	G	A	G	-0.15921	-0.0370126	0.05368	0.0473648	FALSE	FALSE	FALSE	QSo62t	18	48185248	0.493549	0.0540586	juvenile idiopathic arthritis	TRUE	7577	TRUE	0.00270299	7577	1.50557e-05	31138	TRUE	0.000170778
rs9494710	C	T	C	T	-0.0549673	-0.00754338	0.3757	0.374609	FALSE	FALSE	FALSE	QSo62t	6	137612554	0.82178	0.033488	juvenile idiopathic arthritis	TRUE	15650	TRUE	0.00131872	15650	1.62963e-06	31138	TRUE	0.000347413
rs9973122	T	A	T	A	0.0740614	0.0159816	0.1421	0.13635	FALSE	TRUE	FALSE	QSo62t	18	75633634	0.690938	0.040197	juvenile idiopathic arthritis	TRUE	15650	TRUE	0.00132412	15650	5.07679e-06	31138	TRUE	0.000492049
rs1002941	G	A	G	A	0.105025	-0.0515008	0.2793	0.725955	FALSE	FALSE	FALSE	QSo62t	15	101242690	0.106276	0.0318859	juvenile idiopathic arthritis	TRUE	4734	TRUE	0.00425767	4734	8.37784e-05	31138	TRUE	0.000317014
rs10762627	A	G	A	G	-0.148617	0.0176936	0.1083	0.908672	FALSE	FALSE	FALSE	QSo62t	10	53929658	0.708297	0.0472909	juvenile idiopathic arthritis	TRUE	4734	TRUE	0.00453037	4734	4.49587e-06	31138	TRUE	2.8628e-05
rs11613572	G	T	G	T	-0.160035	0.0580708	0.1213	0.102508	FALSE	FALSE	FALSE	QSo62t	12	78204562	0.28537	0.0543564	juvenile idiopathic arthritis	TRUE	4235	TRUE	0.00461185	4235	3.66552e-05	31138	TRUE	0.000155605
rs11770843	C	T	C	T	0.109431	-0.047962	0.2594	0.297337	FALSE	FALSE	FALSE	QSo62t	7	146795379	0.108328	0.0298688	juvenile idiopathic arthritis	TRUE	4705	TRUE	0.00459427	4705	8.28055e-05	31138	TRUE	0.000171806
rs17114848	G	A	G	A	0.152377	0.0499609	0.1093	0.12531	FALSE	FALSE	FALSE	QSo62t	15	25162535	0.185903	0.0377692	juvenile idiopathic arthritis	TRUE	4734	TRUE	0.00464295	4734	5.61952e-05	31138	TRUE	9.89746e-05
rs2031282	A	G	A	G	0.122369	-0.0203997	0.17	0.166407	FALSE	FALSE	FALSE	QSo62t	13	20687179	0.520468	0.0317443	juvenile idiopathic arthritis	TRUE	4734	TRUE	0.00431153	4734	1.32631e-05	31138	TRUE	6.87219e-05
rs2731834	C	G	C	G	0.109438	0.0104453	0.2237	0.271715	FALSE	TRUE	FALSE	QSo62t	5	94720245	0.833036	0.0495483	juvenile idiopathic arthritis	TRUE	4733	TRUE	0.0044894	4733	1.4273e-06	31138	TRUE	2.40636e-05
rs2825714	A	G	A	G	-0.13741	-0.0440365	0.1571	0.139808	FALSE	FALSE	FALSE	QSo62t	21	21023966	0.238243	0.0373384	juvenile idiopathic arthritis	TRUE	4734	TRUE	0.00474671	4734	4.46717e-05	31138	TRUE	6.49884e-05
rs28437246	G	A	G	A	-0.201446	-0.0702926	0.06461	0.0461005	FALSE	FALSE	FALSE	QSo62t	2	45351481	0.186935	0.0532641	juvenile idiopathic arthritis	TRUE	3992	TRUE	0.00493349	3992	5.59324e-05	31138	TRUE	0.000184868
rs4622594	C	T	C	T	-0.12616	0.0413818	0.174	0.163051	FALSE	FALSE	FALSE	QSo62t	18	7383326	0.312707	0.04099	juvenile idiopathic arthritis	TRUE	4346	TRUE	0.00458334	4346	3.2733e-05	31138	TRUE	0.000126717
rs62570196	C	T	C	T	-0.21635	-0.0421886	0.06859	0.0809072	FALSE	FALSE	FALSE	QSo62t	9	111086170	0.523077	0.0660631	juvenile idiopathic arthritis	TRUE	3712	TRUE	0.00647856	3712	1.30979e-05	31138	TRUE	9.19018e-06
rs72640280	A	G	A	G	0.220207	0.0380758	0.05368	0.061133	FALSE	FALSE	FALSE	QSo62t	1	11943792	0.473076	0.0530686	juvenile idiopathic arthritis	TRUE	3816	TRUE	0.00534968	3816	1.65331e-05	31138	TRUE	5.49303e-05
rs73113483	T	A	T	A	-0.131217	0.0586933	0.1233	0.13139	FALSE	TRUE	FALSE	QSo62t	3	6223568	0.246083	0.0506014	juvenile idiopathic arthritis	TRUE	4718	TRUE	0.00436089	4718	4.32087e-05	31138	TRUE	0.000138231
rs77599476	A	G	A	G	0.230292	-0.00303259	0.06561	0.0549422	FALSE	FALSE	FALSE	QSo62t	20	61394262	0.77772	0.0107428	juvenile idiopathic arthritis	TRUE	3722	TRUE	0.0061454	3722	2.55936e-06	31138	TRUE	9.18601e-06
rs10738747	G	A	G	A	0.0814624	0.0337243	0.496	0.509073	FALSE	FALSE	FALSE	QSo62t	9	26184578	0.265948	0.0303156	juvenile idiopathic arthritis	TRUE	5884	TRUE	0.00330663	5884	3.97443e-05	31138	TRUE	0.000311663
rs11150282	T	C	T	C	0.0989488	0.0159718	0.3211	0.323223	FALSE	FALSE	FALSE	QSo62t	16	80493705	0.60446	0.0308337	juvenile idiopathic arthritis	TRUE	5873	TRUE	0.00427995	5873	8.61765e-06	31138	TRUE	1.09311e-05
rs113884518	T	C	T	C	-0.205352	0.0774054	0.04871	0.0567872	FALSE	FALSE	FALSE	QSo62t	9	24648997	0.24146	0.0660825	juvenile idiopathic arthritis	TRUE	4442	TRUE	0.00456707	4442	4.40644e-05	31138	TRUE	0.000141821
rs1221147	T	A	T	A	0.123968	0.0599091	0.1561	0.128842	FALSE	TRUE	FALSE	QSo62t	9	122046549	0.16567	0.0432166	juvenile idiopathic arthritis	TRUE	5768	TRUE	0.00341335	5768	6.17156e-05	31138	TRUE	0.00041324
rs16851659	G	C	G	C	-0.0896103	-0.0076381	0.3887	0.43788	FALSE	TRUE	TRUE	QSo62t	1	230523039	0.961772	0.159359	juvenile idiopathic arthritis	TRUE	5884	FALSE	0.00391243	5884	7.37824e-08	31138	TRUE	1.1551e-05
rs28678345	T	C	T	C	0.214848	0.0230034	0.04672	0.0488372	FALSE	FALSE	FALSE	QSo62t	17	53906328	0.840959	0.114635	juvenile idiopathic arthritis	TRUE	4323	TRUE	0.00479486	4323	1.29327e-06	31138	TRUE	2.64852e-05
rs367480	G	A	G	A	-0.083758	-0.031489	0.4274	0.580389	FALSE	FALSE	FALSE	QSo62t	11	2937631	0.240388	0.0268216	juvenile idiopathic arthritis	TRUE	5887	TRUE	0.00344141	5887	4.42657e-05	31138	TRUE	0.000248764
rs4129395	G	A	G	A	0.0896187	0.0268269	0.4264	0.440563	FALSE	FALSE	FALSE	QSo62t	9	115975389	0.421774	0.0333939	juvenile idiopathic arthritis	TRUE	5887	TRUE	0.0039672	5887	2.07269e-05	31138	TRUE	3.8469e-05
rs73074665	A	T	A	T	0.166216	-0.0219277	0.08549	0.073478	FALSE	TRUE	FALSE	QSo62t	7	20010624	0.841338	0.109538	juvenile idiopathic arthritis	TRUE	5758	TRUE	0.00377871	5758	1.28703e-06	31138	TRUE	2.54813e-05
rs789069	A	C	A	C	-0.103539	-0.0320687	0.172	0.167852	FALSE	FALSE	FALSE	QSo62t	18	1008278	0.452405	0.042678	juvenile idiopathic arthritis	TRUE	5879	TRUE	0.00331221	5879	1.81336e-05	31138	TRUE	0.000175858
rs79790072	T	C	T	C	0.226722	-0.00109059	0.05666	0.0583496	FALSE	FALSE	FALSE	QSo62t	15	100747683	0.744541	0.00334696	juvenile idiopathic arthritis	TRUE	4107	TRUE	0.00523406	4107	3.41004e-06	31138	TRUE	2.11015e-05
rs9864379	T	C	T	C	-0.159735	-0.058706	0.1133	0.111764	FALSE	FALSE	FALSE	QSo62t	3	14306949	0.265761	0.0527515	juvenile idiopathic arthritis	TRUE	5777	TRUE	0.00513571	5777	3.97754e-05	31138	TRUE	4.87977e-06
rs10202904	T	G	T	G	-0.121754	-0.0363994	0.4672	0.586698	FALSE	FALSE	FALSE	QSo62t	2	125440268	0.209215	0.0289867	juvenile idiopathic arthritis	TRUE	3695	TRUE	0.0071944	3695	5.06414e-05	31138	TRUE	7.60996e-06
rs10424197	G	A	G	A	-0.111274	-0.0126892	0.325	0.671659	FALSE	FALSE	FALSE	QSo62t	19	46439321	0.549881	0.0212215	juvenile idiopathic arthritis	TRUE	3698	TRUE	0.0054385	3698	1.14827e-05	31138	TRUE	5.09371e-05
rs11018665	A	T	A	T	0.111465	-0.0705212	0.341	0.349624	FALSE	TRUE	FALSE	QSo62t	11	89349287	0.0155963	0.0291623	juvenile idiopathic arthritis	TRUE	3698	TRUE	0.00532792	3698	0.00018778	31138	TRUE	0.000638078
rs4257531	G	A	G	A	0.164498	-0.0623532	0.1143	0.135738	FALSE	FALSE	FALSE	QSo62t	3	2086167	0.130167	0.0411995	juvenile idiopathic arthritis	TRUE	3162	TRUE	0.00638799	3162	7.35593e-05	31138	TRUE	0.000128089
rs56131665	G	A	G	A	0.178661	-0.00941216	0.09344	0.101162	FALSE	FALSE	FALSE	QSo62t	5	178160975	0.678118	0.0226781	juvenile idiopathic arthritis	TRUE	3572	TRUE	0.00575632	3572	5.53222e-06	31138	TRUE	3.06795e-05
rs62241835	G	T	G	T	-0.203385	-0.00198397	0.09145	0.095418	FALSE	FALSE	FALSE	QSo62t	3	15013348	0.918805	0.0194623	juvenile idiopathic arthritis	TRUE	3383	TRUE	0.00695591	3383	3.33748e-07	31138	TRUE	4.55945e-06
rs6508769	T	C	T	C	0.153519	0.0245827	0.165	0.841989	FALSE	FALSE	FALSE	QSo62t	19	28827760	0.467034	0.0337993	juvenile idiopathic arthritis	TRUE	3319	TRUE	0.00595062	3319	1.69892e-05	31138	TRUE	6.18409e-05
rs73068003	G	T	G	T	-0.15814	0.0595228	0.1223	0.131908	FALSE	FALSE	FALSE	QSo62t	7	10773932	0.172575	0.0436392	juvenile idiopathic arthritis	TRUE	3692	TRUE	0.00544613	3692	5.97482e-05	31138	TRUE	0.000143525
rs73457410	A	G	A	G	0.21534	0.0404123	0.0666	0.0765314	FALSE	FALSE	FALSE	QSo62t	13	41956181	0.381921	0.0462192	juvenile idiopathic arthritis	TRUE	3498	TRUE	0.00690733	3498	2.45533e-05	31138	TRUE	1.12399e-05
rs75208022	C	T	C	T	-0.227245	0.0121558	0.07654	0.0716699	FALSE	FALSE	FALSE	QSo62t	12	21338861	0.66082	0.0277036	juvenile idiopathic arthritis	TRUE	3203	TRUE	0.00673883	3203	6.18345e-06	31138	TRUE	1.72294e-05
rs894996	C	A	C	A	0.216999	-0.00236379	0.07157	0.0761902	FALSE	FALSE	FALSE	QSo62t	4	104418307	0.874375	0.0149509	juvenile idiopathic arthritis	TRUE	3582	TRUE	0.00647993	3582	8.02826e-07	31138	TRUE	6.18702e-06
rs10108398	G	A	G	A	0.0769142	-0.00739629	0.2913	0.275189	FALSE	FALSE	FALSE	QSo62t	8	59440824	0.718012	0.0204817	juvenile idiopathic arthritis	TRUE	10932	TRUE	0.00227839	10932	4.18824e-06	31138	TRUE	3.91704e-05
rs17214486	C	A	C	A	0.06099	0.000719741	0.4016	0.390366	FALSE	FALSE	FALSE	QSo62t	14	97159674	0.991245	0.0655921	juvenile idiopathic arthritis	TRUE	11387	TRUE	0.00177316	11387	3.86711e-09	31138	TRUE	0.00012242
rs2464826	A	C	A	C	0.0944239	0.0167785	0.1262	0.114417	FALSE	FALSE	FALSE	QSo62t	7	79490250	0.800902	0.0665337	juvenile idiopathic arthritis	TRUE	10998	TRUE	0.00180413	10998	2.04248e-06	31138	TRUE	0.000213689
rs3768491	A	G	A	G	-0.0681052	0.0104878	0.2863	0.723308	FALSE	FALSE	FALSE	QSo62t	1	109965986	0.937225	0.133165	juvenile idiopathic arthritis	TRUE	11002	TRUE	0.00189416	11002	1.99218e-07	31138	TRUE	0.000101946
rs4885016	T	C	T	C	-0.0819606	-0.0491806	0.1571	0.848793	FALSE	FALSE	FALSE	QSo62t	13	73170489	0.194377	0.0378971	juvenile idiopathic arthritis	TRUE	11388	TRUE	0.00178525	11388	5.40864e-05	31138	TRUE	0.00142949
rs515984	T	C	T	C	-0.0809789	-0.00650877	0.174	0.837554	FALSE	FALSE	FALSE	QSo62t	10	3521459	0.697686	0.0167559	juvenile idiopathic arthritis	TRUE	11392	TRUE	0.00173476	11392	4.84615e-06	31138	TRUE	0.00031268
rs6043847	T	C	T	C	-0.114937	-0.0507913	0.06958	0.0619452	FALSE	FALSE	FALSE	QSo62t	20	16259524	0.35331	0.0547209	juvenile idiopathic arthritis	TRUE	11130	TRUE	0.00191711	11130	2.76692e-05	31138	TRUE	0.000482047
rs62188991	G	C	G	C	-0.101844	0.00421112	0.1113	0.0982005	FALSE	TRUE	FALSE	QSo62t	2	177374176	0.931428	0.048939	juvenile idiopathic arthritis	TRUE	10526	TRUE	0.00187316	10526	2.37806e-07	31138	TRUE	0.000146222
rs67374027	A	T	A	T	0.0752392	0.0736314	0.2425	0.238086	FALSE	TRUE	FALSE	QSo62t	2	157520186	0.0130142	0.0296497	juvenile idiopathic arthritis	TRUE	11389	TRUE	0.00207122	11389	0.000198033	31138	TRUE	0.00406153
rs72901605	T	C	T	C	-0.0841852	0.00745216	0.1859	0.188205	FALSE	FALSE	FALSE	QSo62t	11	47103877	0.873037	0.0466337	juvenile idiopathic arthritis	TRUE	10526	TRUE	0.00211811	10526	8.20166e-07	31138	TRUE	6.22629e-05
rs74603314	T	C	T	C	0.221639	-0.0120291	0.04573	0.0476735	FALSE	FALSE	FALSE	QSo62t	14	46519718	0.955108	0.213685	juvenile idiopathic arthritis	TRUE	4499	TRUE	0.00507172	4499	1.01778e-07	31138	TRUE	8.53381e-06
rs78169027	A	G	A	G	-0.108283	0.00602183	0.1083	0.0994358	FALSE	FALSE	FALSE	QSo62t	11	108439087	0.986117	0.34607	juvenile idiopathic arthritis	TRUE	10542	TRUE	0.00197182	10542	9.72451e-09	31138	TRUE	8.35083e-05
rs10179494	G	A	G	A	-0.0991012	0.159064	0.06262	0.950113	FALSE	FALSE	FALSE	QSo62t	2	224576599	0.0214889	0.0691797	juvenile idiopathic arthritis	TRUE	13510	TRUE	0.00152696	13510	0.000169765	31138	TRUE	0.0114085
rs112562568	A	G	A	G	0.0872772	-0.108059	0.08648	0.0829733	FALSE	FALSE	FALSE	QSo62t	16	14457745	0.0161937	0.0449398	juvenile idiopathic arthritis	TRUE	16541	TRUE	0.0011805	16541	0.000185658	31138	TRUE	0.0310825
rs1135612	G	A	G	A	0.0529785	0.0469981	0.2445	0.249357	FALSE	FALSE	FALSE	QSo62t	7	75609677	0.153747	0.0329483	juvenile idiopathic arthritis	TRUE	18164	TRUE	0.00108688	18164	6.53437e-05	31138	TRUE	0.00766771
rs13086907	G	A	G	A	0.0625312	0.040201	0.1998	0.214312	FALSE	FALSE	FALSE	QSo62t	3	142135117	0.314377	0.039958	juvenile idiopathic arthritis	TRUE	18163	TRUE	0.00123912	18163	3.25079e-05	31138	TRUE	0.00157287
rs1447205	G	C	G	C	-0.0502053	-0.00698534	0.3618	0.395041	FALSE	TRUE	FALSE	QSo62t	8	41231597	0.635027	0.0147164	juvenile idiopathic arthritis	TRUE	18165	TRUE	0.00118001	18165	7.23611e-06	31138	TRUE	0.00069279
rs1643968	T	C	T	C	-0.0565284	-0.0275017	0.2803	0.302429	FALSE	FALSE	FALSE	QSo62t	5	165266628	0.5809	0.0498156	juvenile idiopathic arthritis	TRUE	18170	TRUE	0.00139276	18170	9.78863e-06	31138	TRUE	0.000248218
rs1649999	A	G	A	G	0.0748989	0.00569376	0.09742	0.118346	FALSE	FALSE	FALSE	QSo62t	10	80086072	0.855922	0.0313589	juvenile idiopathic arthritis	TRUE	18036	TRUE	0.00112141	18036	1.0588e-06	31138	TRUE	0.000520724
rs2834062	A	G	A	G	0.0489057	-0.0211777	0.3648	0.363576	FALSE	FALSE	FALSE	QSo62t	21	34377485	0.488563	0.0305772	juvenile idiopathic arthritis	TRUE	18171	TRUE	0.00110998	18171	1.5406e-05	31138	TRUE	0.00163547
rs4722181	T	G	T	G	0.0501306	-0.00154219	0.4761	0.496911	FALSE	FALSE	FALSE	QSo62t	7	22817571	0.999283	1.71616	juvenile idiopathic arthritis	TRUE	18163	TRUE	0.00123474	18163	2.59356e-11	31138	TRUE	0.000167017
rs60274479	T	C	T	C	-0.0659623	0.0673128	0.2227	0.196769	FALSE	FALSE	FALSE	QSo62t	16	21249925	0.0177033	0.0283809	juvenile idiopathic arthritis	TRUE	17610	TRUE	0.00137148	17610	0.000180635	31138	TRUE	0.0122861
rs61249479	A	C	A	C	0.0777075	0.0455277	0.08748	0.0895256	FALSE	FALSE	FALSE	QSo62t	9	124912908	0.374233	0.0512369	juvenile idiopathic arthritis	TRUE	18165	TRUE	0.00116781	18165	2.53578e-05	31138	TRUE	0.00179568
rs62081276	A	G	A	G	0.0948738	-0.00895901	0.07455	0.0691661	FALSE	FALSE	FALSE	QSo62t	18	35411542	0.956617	0.16469	juvenile idiopathic arthritis	TRUE	15910	TRUE	0.00129518	15910	9.5044e-08	31138	TRUE	0.000249638
rs71405394	G	A	G	A	-0.114178	0.0351355	0.05169	0.0646137	FALSE	FALSE	FALSE	QSo62t	15	101245088	0.347537	0.0374029	juvenile idiopathic arthritis	TRUE	13861	TRUE	0.00162367	13861	2.83403e-05	31138	TRUE	0.000610839
rs73232831	G	A	G	A	-0.151829	-0.0519008	0.06362	0.0567135	FALSE	FALSE	FALSE	QSo62t	4	17413426	0.41144	0.0631887	juvenile idiopathic arthritis	TRUE	9382	TRUE	0.00247171	9382	2.16669e-05	31138	TRUE	0.000128592
rs9423647	G	A	G	A	0.047817	0.0030653	0.5149	0.499125	FALSE	FALSE	FALSE	QSo62t	10	5579818	0.989242	0.227336	juvenile idiopathic arthritis	TRUE	18164	TRUE	0.00113449	18164	5.83911e-09	31138	TRUE	0.000317565
rs11184341	G	C	G	C	0.0655342	-0.0320595	0.2783	0.285084	FALSE	TRUE	FALSE	QSo62t	1	105422565	0.282804	0.0298494	juvenile idiopathic arthritis	TRUE	11864	TRUE	0.00178655	11864	3.70479e-05	31138	TRUE	0.000792347
rs117107102	A	G	A	G	0.204683	0.035647	0.04473	0.040168	FALSE	FALSE	FALSE	QSo62t	18	49473635	0.362526	0.0391484	juvenile idiopathic arthritis	TRUE	4975	TRUE	0.00450274	4975	2.66284e-05	31138	TRUE	4.85602e-05
rs11729256	T	C	T	C	0.0749798	-0.00687156	0.2386	0.256503	FALSE	FALSE	FALSE	QSo62t	4	95027272	0.995813	1.30945	juvenile idiopathic arthritis	TRUE	11861	TRUE	0.0020976	11861	8.84437e-10	31138	TRUE	2.19193e-05
rs12908520	G	A	G	A	0.0618926	-0.0321854	0.4563	0.434683	FALSE	FALSE	FALSE	QSo62t	15	97570657	0.242326	0.0275279	juvenile idiopathic arthritis	TRUE	11863	TRUE	0.00187998	11863	4.39026e-05	31138	TRUE	0.000657571
rs2602429	C	T	C	T	0.0746844	0.0742646	0.2217	0.779268	FALSE	FALSE	FALSE	QSo62t	16	81063149	0.0281108	0.0338222	juvenile idiopathic arthritis	TRUE	11690	TRUE	0.00195227	11690	0.000154821	31138	TRUE	0.00340499
rs34896295	A	T	A	T	-0.108532	0.016808	0.08748	0.0830667	FALSE	TRUE	FALSE	QSo62t	9	139060991	0.654023	0.0375026	juvenile idiopathic arthritis	TRUE	11440	TRUE	0.00173506	11440	6.45119e-06	31138	TRUE	0.000344274
rs3995795	C	T	C	T	0.0641275	-0.0241585	0.3181	0.328208	FALSE	FALSE	FALSE	QSo62t	10	11389614	0.38152	0.0276066	juvenile idiopathic arthritis	TRUE	11690	TRUE	0.00176675	11690	2.45947e-05	31138	TRUE	0.000626774
rs4242783	G	A	G	A	0.0689292	-0.0529245	0.2873	0.744054	FALSE	FALSE	FALSE	QSo62t	10	5064327	0.0956603	0.0317623	juvenile idiopathic arthritis	TRUE	11690	TRUE	0.00186011	11690	8.91636e-05	31138	TRUE	0.00188556
rs4936098	A	G	A	G	0.0648843	0.0302798	0.34	0.628045	FALSE	FALSE	FALSE	QSo62t	11	130280667	0.250502	0.0263502	juvenile idiopathic arthritis	TRUE	11858	TRUE	0.00191817	11858	4.2409e-05	31138	TRUE	0.000545439
rs61779207	G	A	G	A	-0.0758309	0.0413531	0.1779	0.183602	FALSE	FALSE	FALSE	QSo62t	1	41074472	0.282434	0.0384727	juvenile idiopathic arthritis	TRUE	11591	TRUE	0.00175993	11591	3.71049e-05	31138	TRUE	0.000974898
rs7100838	G	A	G	A	0.0767688	0.0171029	0.1412	0.159185	FALSE	FALSE	FALSE	QSo62t	10	60876067	0.564049	0.0296494	juvenile idiopathic arthritis	TRUE	11865	TRUE	0.00166264	11865	1.06866e-05	31138	TRUE	0.000504838
rs72999540	T	C	T	C	-0.126896	-0.031339	0.06064	0.058975	FALSE	FALSE	FALSE	QSo62t	2	240347720	0.418871	0.0387676	juvenile idiopathic arthritis	TRUE	10250	TRUE	0.00194325	10250	2.09875e-05	31138	TRUE	0.000518742
rs74542928	T	C	T	C	0.112164	-0.0422501	0.07853	0.0997367	FALSE	FALSE	FALSE	QSo62t	4	100544188	0.281875	0.0392616	juvenile idiopathic arthritis	TRUE	11216	TRUE	0.00200308	11216	3.71912e-05	31138	TRUE	0.000443653
rs9349825	A	G	A	G	-0.0704036	0.01411	0.2793	0.263447	FALSE	FALSE	FALSE	QSo62t	6	56341481	0.754453	0.0451125	juvenile idiopathic arthritis	TRUE	11858	TRUE	0.00192763	11858	3.14192e-06	31138	TRUE	9.36116e-05
rs17603354	C	A	C	A	0.064367	0.00200798	0.3022	0.26157	FALSE	FALSE	FALSE	QSo62t	2	38666024	0.893647	0.0150196	juvenile idiopathic arthritis	TRUE	12528	TRUE	0.00155567	12528	5.74038e-07	31138	TRUE	0.000254257
rs262812	T	C	T	C	-0.065675	-0.0269592	0.2664	0.260968	FALSE	FALSE	FALSE	QSo62t	6	158647999	0.3174	0.0269641	juvenile idiopathic arthritis	TRUE	12099	TRUE	0.00175879	12099	3.21043e-05	31138	TRUE	0.00070469
rs2933324	A	G	A	G	-0.0662557	0.0308923	0.2535	0.724384	FALSE	FALSE	FALSE	QSo62t	9	107117653	0.311688	0.0305354	juvenile idiopathic arthritis	TRUE	12525	TRUE	0.00177877	12525	3.28711e-05	31138	TRUE	0.00056862
rs45497800	T	C	T	C	-0.117863	-0.0400525	0.0825	0.0841532	FALSE	FALSE	FALSE	QSo62t	20	61991833	0.633152	0.0839156	juvenile idiopathic arthritis	TRUE	11316	TRUE	0.00185047	11316	7.31658e-06	31138	TRUE	0.000238248
rs6427992	G	C	G	C	-0.0595857	-0.020855	0.3926	0.401029	FALSE	TRUE	FALSE	QSo62t	1	203102563	0.475915	0.0292542	juvenile idiopathic arthritis	TRUE	12527	TRUE	0.00168485	12527	1.6322e-05	31138	TRUE	0.000466047
rs6589457	A	G	A	G	0.165911	-0.0470362	0.05467	0.945844	FALSE	FALSE	FALSE	QSo62t	11	114701288	0.408851	0.0569503	juvenile idiopathic arthritis	TRUE	7386	TRUE	0.00304229	7386	2.19079e-05	31138	TRUE	9.47242e-05
rs6923842	T	C	T	C	-0.0796106	0.0390284	0.169	0.192645	FALSE	FALSE	FALSE	QSo62t	6	5723181	0.202195	0.0306028	juvenile idiopathic arthritis	TRUE	11904	TRUE	0.00185675	11904	5.22342e-05	31138	TRUE	0.000867974
rs74540770	G	A	G	A	-0.108969	0.0247707	0.06461	0.0874818	FALSE	FALSE	FALSE	QSo62t	3	186553389	0.397258	0.0292615	juvenile idiopathic arthritis	TRUE	10606	TRUE	0.00188453	10606	2.3015e-05	31138	TRUE	0.000589184
rs78702810	T	C	T	C	-0.143755	-0.0392545	0.04672	0.0459076	FALSE	FALSE	FALSE	QSo62t	3	18462531	0.541754	0.0643344	juvenile idiopathic arthritis	TRUE	7992	TRUE	0.00246926	7992	1.1957e-05	31138	TRUE	0.000224508
rs7980222	T	G	T	G	-0.112091	0.140492	0.06859	0.0650024	FALSE	FALSE	FALSE	QSo62t	12	46618862	0.015758	0.0581875	juvenile idiopathic arthritis	TRUE	11857	TRUE	0.00181458	11857	0.000187198	31138	TRUE	0.00732788
rs8033335	C	T	C	T	0.0624883	0.0203417	0.2853	0.261498	FALSE	FALSE	FALSE	QSo62t	15	34392808	0.517542	0.0314333	juvenile idiopathic arthritis	TRUE	12528	TRUE	0.00155825	12528	1.34501e-05	31138	TRUE	0.000709103
rs288829	C	T	C	T	0.076471	-0.0242828	0.34	0.660361	FALSE	FALSE	FALSE	QSo62t	20	53552657	0.312301	0.0240327	juvenile idiopathic arthritis	TRUE	7642	TRUE	0.00260642	7642	3.2788e-05	31138	TRUE	0.000380162
rs2889192	G	T	G	T	0.0887537	-0.0544219	0.2068	0.771616	FALSE	FALSE	FALSE	QSo62t	9	76394568	0.100051	0.0330911	juvenile idiopathic arthritis	TRUE	7710	TRUE	0.00268015	7710	8.68607e-05	31138	TRUE	0.000837303
rs34583783	G	T	G	T	0.123756	0.0478659	0.1024	0.109138	FALSE	FALSE	FALSE	QSo62t	6	67207371	0.505574	0.0718983	juvenile idiopathic arthritis	TRUE	7710	TRUE	0.00283701	7710	1.42347e-05	31138	TRUE	9.86556e-05
rs35011108	A	G	A	G	0.241826	-0.0327123	0.06362	0.0505789	FALSE	FALSE	FALSE	QSo62t	6	133007480	0.645064	0.0710163	juvenile idiopathic arthritis	TRUE	3630	TRUE	0.00631075	3630	6.81458e-06	31138	TRUE	1.14102e-05
rs4073240	G	A	G	A	0.0747546	-0.00145706	0.3827	0.387847	FALSE	FALSE	FALSE	QSo62t	6	169224781	0.840109	0.00722197	juvenile idiopathic arthritis	TRUE	7710	TRUE	0.00266609	7710	1.30732e-06	31138	TRUE	7.12326e-05
rs58484246	T	C	T	C	0.0761407	0.0323801	0.326	0.345165	FALSE	FALSE	FALSE	QSo62t	15	29850991	0.122017	0.0209395	juvenile idiopathic arthritis	TRUE	7710	TRUE	0.00262629	7710	7.67939e-05	31138	TRUE	0.000829628
rs112135816	T	G	T	G	-0.0775052	-0.0132119	0.1471	0.118588	FALSE	FALSE	FALSE	QSo62t	9	82485327	0.721302	0.0370372	juvenile idiopathic arthritis	TRUE	15545	TRUE	0.00131147	15545	4.08685e-06	31138	TRUE	0.000495741
rs112159068	A	T	A	T	0.131484	0.00840458	0.07256	0.0532606	FALSE	TRUE	FALSE	QSo62t	6	138305038	0.736032	0.0249311	juvenile idiopathic arthritis	TRUE	11656	TRUE	0.001874	11656	3.64994e-06	31138	TRUE	0.000137378
rs1153990	A	G	A	G	-0.058727	-0.0458618	0.2207	0.23292	FALSE	FALSE	FALSE	QSo62t	5	104233461	0.237721	0.0388428	juvenile idiopathic arthritis	TRUE	16808	TRUE	0.00124503	16808	4.47712e-05	31138	TRUE	0.00280135
rs1326854	C	T	C	T	0.0548008	0.0111971	0.2753	0.266713	FALSE	FALSE	FALSE	QSo62t	1	193714589	0.538956	0.0182246	juvenile idiopathic arthritis	TRUE	16810	TRUE	0.00117107	16810	1.21234e-05	31138	TRUE	0.00131423
rs147968	C	T	C	T	0.0489475	0.0742073	0.4414	0.428609	FALSE	FALSE	FALSE	QSo62t	16	85945839	0.0228403	0.0326029	juvenile idiopathic arthritis	TRUE	16810	TRUE	0.00116983	16810	0.000166359	31138	TRUE	0.0259389
rs17000015	A	T	A	T	-0.0609257	-0.0441118	0.2614	0.251731	FALSE	TRUE	FALSE	QSo62t	4	75867283	0.144222	0.0302084	juvenile idiopathic arthritis	TRUE	16377	TRUE	0.00144031	16377	6.84795e-05	31138	TRUE	0.00209804
rs2040996	T	C	T	C	-0.0490922	-0.0198909	0.3996	0.578639	FALSE	FALSE	FALSE	QSo62t	7	111294074	0.530746	0.0317306	juvenile idiopathic arthritis	TRUE	16801	TRUE	0.00117929	16801	1.26207e-05	31138	TRUE	0.00129342
rs2184675	A	T	A	T	-0.0563972	0.00986122	0.2406	0.26347	FALSE	TRUE	FALSE	QSo62t	14	66593668	0.727207	0.0282683	juvenile idiopathic arthritis	TRUE	16377	TRUE	0.00124649	16377	3.90837e-06	31138	TRUE	0.000552319
rs2321387	G	A	G	A	-0.0568922	0.0545639	0.5298	0.457999	FALSE	FALSE	FALSE	QSo62t	13	58689340	0.0830724	0.0314829	juvenile idiopathic arthritis	TRUE	16808	TRUE	0.00157512	16808	9.64624e-05	31138	TRUE	0.00179446
rs2367850	G	C	G	C	0.0629104	0.0376522	0.2207	0.21502	FALSE	TRUE	FALSE	QSo62t	3	193456274	0.285219	0.0352328	juvenile idiopathic arthritis	TRUE	16377	TRUE	0.00139126	16377	3.66781e-05	31138	TRUE	0.00120263
rs28480294	T	C	T	C	-0.0516967	0.0076774	0.3439	0.642419	FALSE	FALSE	FALSE	QSo62t	15	71522509	0.739711	0.0231083	juvenile idiopathic arthritis	TRUE	16377	TRUE	0.00122187	16377	3.54511e-06	31138	TRUE	0.000609362
rs35716880	T	C	T	C	-0.0938919	0.0421395	0.06561	0.0663279	FALSE	FALSE	FALSE	QSo62t	14	83441058	0.341519	0.0443029	juvenile idiopathic arthritis	TRUE	16697	TRUE	0.00117003	16697	2.90562e-05	31138	TRUE	0.00265351
rs4033856	C	T	C	T	0.081834	-0.0135478	0.1292	0.879543	FALSE	FALSE	FALSE	QSo62t	4	45642485	0.846734	0.0700916	juvenile idiopathic arthritis	TRUE	15623	TRUE	0.00149999	15623	1.19989e-06	31138	TRUE	0.000122916
[truncated: 2,717 more rows]

## Sheet: Table S5
Table S4. Causal effects of gut microbiota on juvenile idiopathic arthritis
id.exposure	id.outcome	method	nsnp	pval	or	or_lci95	or_uci95
[truncated: 1,055 more rows]

## Sheet: Table S6
Table S5. Steiger filtering analysis results of instrumental variables for gut microbiota on juvenile idiopathic arthritis uveitis
[truncated: 2,997 more rows]

[truncated: 19 more sheets: Table S7, Table S8, Table S9, Table S10, Table S11, Table S12, Table S13, Table S14, Table S15, Table S16, Table S17, Table S18, Table S19, Table S20, Table S21, Table S22, Table S23, Table S24, Table S25]
